# Supplementary material for: Ethyl 4-cyano-7-nitro-1,2,3,3a,4,5-hexa­hydro­pyrrolo­[1,2-a]quinoline-4-carboxyl­ate
Source: Acta Crystallogr Sect E Struct Rep Online. 2012 Jan 31;68(Pt 2):o550–1. doi: 10.1107/S1600536812003480 (PMC3275286; doi:10.1107/S1600536812003480)
Supplement: Supplementary file 1 [file e-68-0o550-sup1.cif]

##############################################################################
#                                                                            #
# This CIF contains the data in a paper accepted for publication in          #
# Acta Crystallographica Section E. It conforms to the requirements of       #
# Notes for Authors for Acta Crystallographica Section E, and has been       #
# peer reviewed under the auspices of the IUCr Commission on Journals.       #
#                                                                            #
# Full details of the Crystallographic Information File format               #
# are given in the paper "The Crystallographic Information File (CIF):       #
# a New Standard Archive File for Crystallography" by S. R. Hall, F. H.      #
# Allen and I. D. Brown [Acta Cryst. (1991), A47, 655-685].                  #
#                                                                            #
# The current version of the core CIF dictionary is obtainable from          #
# ftp://ftp.iucr.org/pub/cif_core.dic.                                       #
#                                                                            #
# Software is freely available for graphical display of the structure(s)     #
# in this CIF. For information consult the CIF software page                 #
# http://www.iucr.org/resources/cif/software.                                #
#                                                                            #
# This file may be used for bona fide research purposes within the           #
# scientific community so long as proper attribution is given to the journal # 
# article from which it was obtained.                                        #
#                                                                            #
##############################################################################
data_I
_audit_creation_method     SHELXL-97
_chemical_name_systematic
;
Ethyl 4-cyano-7-nitro-1,2,3,3a,4,5-hexahydropyrrolo[1,2-<i>a</i>]quinoline-4-
carboxylate
;
_chemical_name_common     ?
_chemical_formula_moiety     'C16 H17 N3 O4'
_chemical_formula_sum     'C16 H17 N3 O4'
_chemical_formula_iupac     'C16 H17 N3 O4'
_chemical_formula_weight     315.33
_chemical_melting_point     ?
_symmetry_cell_setting     triclinic
_symmetry_space_group_name_H-M     'P -1'
loop_
    _symmetry_equiv_pos_as_xyz
    'x, y, z'
    '-x, -y, -z'
_cell_length_a     7.2292(2)
_cell_length_b     9.1589(3)
_cell_length_c     11.8243(5)
_cell_angle_alpha     79.3320(10)
_cell_angle_beta     82.6090(10)
_cell_angle_gamma     80.429(2)
_cell_volume     754.79(5)
_cell_formula_units_Z     2
_cell_measurement_reflns_used     9677
_cell_measurement_theta_min     1.76
_cell_measurement_theta_max     29.16
_cell_measurement_temperature     223(2)
_exptl_crystal_description     prism
_exptl_crystal_colour     yellow
_exptl_crystal_size_max     0.25
_exptl_crystal_size_mid     0.20
_exptl_crystal_size_min     0.15
_exptl_crystal_density_diffrn     1.387
_exptl_crystal_density_meas     ?
_exptl_crystal_density_method     'not measured'
_exptl_crystal_F_000     332
_exptl_absorpt_coefficient_mu     0.102
_exptl_absorpt_correction_type     none
_exptl_absorpt_process_details     ?
_exptl_absorpt_correction_T_min     ?
_exptl_absorpt_correction_T_max     ?
_exptl_special_details     ?
_diffrn_ambient_temperature     223(2)
_diffrn_radiation_type     MoK\a
_diffrn_radiation_wavelength     0.71073
_diffrn_radiation_source     'fine-focus sealed tube'
_diffrn_radiation_monochromator     graphite
_diffrn_measurement_device_type     'Nonius KappaCCD area-detector'
_diffrn_measurement_method     '\f and \w scans'
_diffrn_detector_area_resol_mean     ?
_diffrn_reflns_number     9677
_diffrn_reflns_av_R_equivalents     0.049
_diffrn_reflns_av_sigmaI/netI     0.0496
_diffrn_reflns_theta_min     1.76
_diffrn_reflns_theta_max     29.16
_diffrn_reflns_theta_full     29.16
_diffrn_measured_fraction_theta_max     0.952
_diffrn_measured_fraction_theta_full     0.952
_diffrn_reflns_limit_h_min     0
_diffrn_reflns_limit_h_max     9
_diffrn_reflns_limit_k_min     -11
_diffrn_reflns_limit_k_max     12
_diffrn_reflns_limit_l_min     -15
_diffrn_reflns_limit_l_max     16
_diffrn_standards_number     ?
_diffrn_standards_interval_count     ?
_diffrn_standards_interval_time     ?
_diffrn_standards_decay_%     ?
_refine_special_details
;
Refinement of <i>F</i>^2^ against ALL reflections. The weighted <i>R</i>-factor
<i>wR</i> and goodness of fit <i>S</i> are based on <i>F</i>^2^, conventional
<i>R</i>-factors <i>R</i> are based on <i>F</i>, with <i>F</i> set to zero for
negative <i>F</i>^2^. The threshold expression of <i>F</i>^2^ >
\s(<i>F</i>^2^) is used only for calculating <i>R</i>-factors(gt) <i>etc</i>.
and is not relevant to the choice of reflections for refinement.
<i>R</i>-factors based on <i>F</i>^2^ are statistically about twice as large
as those based on <i>F</i>, and <i>R</i>- factors based on ALL data will be
even larger.
;
_reflns_number_total     3879
_reflns_number_gt     2498
_reflns_threshold_expression     I>2\s(I)
_refine_ls_structure_factor_coef     Fsqd
_refine_ls_matrix_type     full
_refine_ls_R_factor_all     0.1262
_refine_ls_R_factor_gt     0.0830
_refine_ls_wR_factor_gt     0.1995
_refine_ls_wR_factor_ref     0.2473
_refine_ls_goodness_of_fit_ref     1.171
_refine_ls_restrained_S_all     1.170
_refine_ls_number_reflns     3879
_refine_ls_number_parameters     214
_refine_ls_number_restraints     12
_refine_ls_hydrogen_treatment     constr
_refine_ls_weighting_scheme     calc
_refine_ls_weighting_details
         'calc w=1/[\s^2^(Fo^2^)+(0.1394P)^2^+0.0744P] where P=(Fo^2^+2Fc^2^)/3'
_atom_sites_solution_hydrogens     geom
_atom_sites_solution_primary     direct
_atom_sites_solution_secondary     difmap
_refine_ls_shift/su_max     0.000
_refine_ls_shift/su_mean     0.000
_refine_diff_density_max     0.749
_refine_diff_density_min     -0.613
_refine_ls_extinction_method     'SHELXL97 (Sheldrick, 2008)'
_refine_ls_extinction_coef     0.38(4)
_refine_ls_extinction_expression
                                  'Fc^*^=kFc[1+0.001xFc^2^\l^3^/sin(2\q)]^-1/4^'
loop_
    _atom_type_symbol
    _atom_type_description
    _atom_type_scat_dispersion_real
    _atom_type_scat_dispersion_imag
    _atom_type_scat_source
    'C' 'C' 0.0033 0.0016
                         'International Tables Vol C Tables 4.2.6.8 and 6.1.1.4'
    'H' 'H' 0.0000 0.0000
                         'International Tables Vol C Tables 4.2.6.8 and 6.1.1.4'
    'N' 'N' 0.0061 0.0033
                         'International Tables Vol C Tables 4.2.6.8 and 6.1.1.4'
    'O' 'O' 0.0106 0.0060
                         'International Tables Vol C Tables 4.2.6.8 and 6.1.1.4'
_computing_data_collection     'COLLECT (Nonius, 2001)'
_computing_cell_refinement     'DENZO and SCALEPACK (Otwinowski & Minor, 1997)'
_computing_data_reduction     'DENZO and SCALEPACK (Otwinowski & Minor, 1997)'
_computing_structure_solution     'SHELXS97 (Sheldrick, 2008)'
_computing_structure_refinement     'SHELXL97 (Sheldrick, 2008)'
_computing_molecular_graphics
                  'ORTEP-3 for Windows (Farrugia, 1997) and PLATON (Spek, 2009)'
_computing_publication_material     'WinGX (Farrugia, 1999)'
loop_
    _atom_site_type_symbol
    _atom_site_label
    _atom_site_fract_x
    _atom_site_fract_y
    _atom_site_fract_z
    _atom_site_U_iso_or_equiv
    _atom_site_adp_type
    _atom_site_calc_flag
    _atom_site_refinement_flags
    _atom_site_occupancy
    _atom_site_symmetry_multiplicity
    _atom_site_disorder_assembly
    _atom_site_disorder_group
    N N1 0.2977(3) 0.58327(19) 0.70594(15) 0.0351(5) Uani d . 1 1 B .
    C C1 0.2805(3) 0.4588(3) 0.80197(18) 0.0412(6) Uani d . 1 1 . .
    H H1A 0.3981 0.3908 0.8092 0.049 Uiso calc R 1 1 A 1
    H H1B 0.1808 0.4032 0.7947 0.049 Uiso calc R 1 1 A 1
    C C2A 0.2298(6) 0.5486(4) 0.9047(3) 0.0419(8) Uani d PU 0.672(5) 1 B 1
    H H2A1 0.0953 0.5827 0.9146 0.050 Uiso calc PR 0.672(5) 1 B 1
    H H2A2 0.2676 0.4865 0.9761 0.050 Uiso calc PR 0.672(5) 1 B 1
    C C2B 0.3452(12) 0.5011(9) 0.9026(6) 0.0419(8) Uani d PU 0.328(5) 1 B 2
    H H2B1 0.4735 0.4537 0.9134 0.050 Uiso calc PR 0.328(5) 1 B 2
    H H2B2 0.2642 0.4719 0.9724 0.050 Uiso calc PR 0.328(5) 1 B 2
    C C5 0.2756(3) 0.5797(2) 0.59352(17) 0.0308(5) Uani d . 1 1 . .
    C C8 0.2277(3) 0.5789(3) 0.36579(18) 0.0367(5) Uani d . 1 1 B .
    O O3 -0.0755(2) 0.8596(2) 0.64410(15) 0.0488(5) Uani d . 1 1 B .
    C C7 0.2484(3) 0.7115(3) 0.39876(18) 0.0365(5) Uani d . 1 1 . .
    H H7 0.2451 0.7994 0.3446 0.044 Uiso calc R 1 1 B .
    C C10 0.2506(3) 0.4473(2) 0.55766(19) 0.0352(5) Uani d . 1 1 B .
    H H10 0.2504 0.3591 0.6112 0.042 Uiso calc R 1 1 . .
    C C4 0.3558(3) 0.7113(2) 0.74133(18) 0.0348(5) Uani d . 1 1 . .
    H H4 0.4904 0.7105 0.7159 0.042 Uiso calc R 1 1 B .
    C C11 0.2999(3) 0.8593(2) 0.54725(18) 0.0369(5) Uani d . 1 1 . .
    H H11A 0.2216 0.9420 0.5043 0.044 Uiso calc R 1 1 B .
    H H11B 0.4302 0.8752 0.5273 0.044 Uiso calc R 1 1 . .
    O O4 -0.0134(2) 0.8945(2) 0.81674(14) 0.0480(5) Uani d . 1 1 B .
    O O1 0.1913(3) 0.4596(2) 0.21612(16) 0.0595(6) Uani d . 1 1 B .
    C C6 0.2741(3) 0.7141(2) 0.51212(17) 0.0326(5) Uani d . 1 1 B .
    N N2 0.2021(3) 0.5793(3) 0.24618(17) 0.0465(5) Uani d . 1 1 . .
    O O2 0.1926(4) 0.6986(2) 0.17861(16) 0.0722(7) Uani d . 1 1 B .
    C C12 0.2475(3) 0.8588(2) 0.67809(17) 0.0332(5) Uani d . 1 1 B .
    C C9 0.2265(3) 0.4462(3) 0.4446(2) 0.0375(5) Uani d . 1 1 . .
    H H9 0.2097 0.3582 0.4212 0.045 Uiso calc R 1 1 B .
    C C14 0.0328(3) 0.8707(2) 0.70870(18) 0.0344(5) Uani d . 1 1 . .
    N N3 0.3742(3) 1.0864(2) 0.72921(19) 0.0522(6) Uani d . 1 1 B .
    C C13 0.3147(3) 0.9878(3) 0.70977(19) 0.0389(5) Uani d . 1 1 . .
    C C3 0.3340(4) 0.6763(3) 0.8734(2) 0.0485(6) Uani d . 1 1 B .
    H H3A 0.4566 0.6512 0.9028 0.058 Uiso calc R 1 1 C 1
    H H3B 0.2651 0.7623 0.9053 0.058 Uiso calc R 1 1 C 1
    C C15 -0.2116(4) 0.8961(3) 0.8615(2) 0.0541(7) Uani d . 1 1 . .
    H H15A -0.2559 0.8064 0.8495 0.065 Uiso calc R 1 1 B .
    H H15B -0.2880 0.9831 0.8219 0.065 Uiso calc R 1 1 . .
    C C16 -0.2252(5) 0.9021(4) 0.9866(3) 0.0725(9) Uani d . 1 1 B .
    H H16A -0.1379 0.8220 1.0232 0.109 Uiso calc R 1 1 . .
    H H16B -0.3511 0.8914 1.0207 0.109 Uiso calc R 1 1 . .
    H H16C -0.1953 0.9968 0.9969 0.109 Uiso calc R 1 1 . .
loop_
    _atom_site_aniso_label
    _atom_site_aniso_U_11
    _atom_site_aniso_U_22
    _atom_site_aniso_U_33
    _atom_site_aniso_U_12
    _atom_site_aniso_U_13
    _atom_site_aniso_U_23
    N1 0.0446(11) 0.0312(9) 0.0282(9) -0.0060(7) -0.0043(7) -0.0011(7)
    C1 0.0448(13) 0.0414(12) 0.0345(12) -0.0088(10) -0.0089(9) 0.0067(9)
    C2A 0.0446(19) 0.0502(19) 0.0286(14) -0.0076(16) -0.0043(15) 0.0000(13)
    C2B 0.0446(19) 0.0502(19) 0.0286(14) -0.0076(16) -0.0043(15) 0.0000(13)
    C5 0.0278(10) 0.0339(10) 0.0285(10) -0.0011(8) -0.0013(8) -0.0037(8)
    C8 0.0303(11) 0.0500(13) 0.0301(11) -0.0029(9) -0.0021(8) -0.0110(9)
    O3 0.0427(10) 0.0580(11) 0.0475(10) -0.0053(8) -0.0129(8) -0.0095(8)
    C7 0.0353(11) 0.0414(11) 0.0299(11) -0.0042(9) -0.0003(8) -0.0014(8)
    C10 0.0342(11) 0.0329(10) 0.0366(11) -0.0028(8) -0.0001(9) -0.0054(8)
    C4 0.0345(11) 0.0350(11) 0.0345(11) -0.0019(8) -0.0063(8) -0.0058(8)
    C11 0.0454(12) 0.0344(11) 0.0299(11) -0.0104(9) -0.0007(9) -0.0006(8)
    O4 0.0382(9) 0.0667(11) 0.0412(9) -0.0079(8) -0.0005(7) -0.0168(8)
    O1 0.0681(13) 0.0687(13) 0.0492(11) -0.0066(10) -0.0115(9) -0.0284(9)
    C6 0.0319(10) 0.0356(11) 0.0294(10) -0.0054(8) -0.0015(8) -0.0041(8)
    N2 0.0432(11) 0.0633(14) 0.0342(10) -0.0040(10) -0.0055(8) -0.0141(9)
    O2 0.1117(19) 0.0696(13) 0.0376(11) -0.0166(12) -0.0238(11) -0.0003(9)
    C12 0.0382(11) 0.0316(10) 0.0304(10) -0.0066(8) -0.0027(8) -0.0059(8)
    C9 0.0331(11) 0.0392(11) 0.0420(12) -0.0027(9) -0.0024(9) -0.0150(9)
    C14 0.0383(11) 0.0293(10) 0.0346(11) -0.0034(8) -0.0051(9) -0.0033(8)
    N3 0.0609(14) 0.0443(12) 0.0561(14) -0.0191(10) -0.0045(10) -0.0106(10)
    C13 0.0408(12) 0.0392(12) 0.0365(12) -0.0057(9) -0.0052(9) -0.0049(9)
    C3 0.0611(16) 0.0466(13) 0.0353(12) 0.0052(11) -0.0143(11) -0.0053(10)
    C15 0.0392(14) 0.0663(17) 0.0566(16) -0.0072(12) 0.0027(11) -0.0148(13)
    C16 0.0599(19) 0.098(2) 0.0578(18) -0.0145(17) 0.0146(14) -0.0208(17)
_geom_special_details
;
All e.s.d.'s (except the e.s.d. in the dihedral angle between two l.s. planes)
are estimated using the full covariance matrix. The cell e.s.d.'s are taken
into account individually in the estimation of e.s.d.'s in distances, angles
and torsion angles; correlations between e.s.d.'s in cell parameters are only
used when they are defined by crystal symmetry. An approximate (isotropic)
treatment of cell e.s.d.'s is used for estimating e.s.d.'s involving l.s.
planes.
;
loop_
    _geom_bond_atom_site_label_1
    _geom_bond_atom_site_label_2
    _geom_bond_site_symmetry_2
    _geom_bond_distance
    _geom_bond_publ_flag
    N1 C5 . 1.366(3) ?
    N1 C4 . 1.455(3) ?
    N1 C1 . 1.461(3) ?
    C1 C2B . 1.470(7) ?
    C1 C2A . 1.562(4) ?
    C1 H1A . 0.9700 ?
    C1 H1B . 0.9700 ?
    C2A C3 . 1.461(4) ?
    C2A H2A1 . 0.9700 ?
    C2A H2A2 . 0.9700 ?
    C2B C3 . 1.568(8) ?
    C2B H2B1 . 0.9700 ?
    C2B H2B2 . 0.9700 ?
    C5 C10 . 1.402(3) ?
    C5 C6 . 1.415(3) ?
    C8 C7 . 1.379(3) ?
    C8 C9 . 1.389(3) ?
    C8 N2 . 1.449(3) ?
    O3 C14 . 1.190(3) ?
    C7 C6 . 1.382(3) ?
    C7 H7 . 0.9300 ?
    C10 C9 . 1.373(3) ?
    C10 H10 . 0.9300 ?
    C4 C3 . 1.528(3) ?
    C4 C12 . 1.556(3) ?
    C4 H4 . 0.9800 ?
    C11 C6 . 1.510(3) ?
    C11 C12 . 1.544(3) ?
    C11 H11A . 0.9700 ?
    C11 H11B . 0.9700 ?
    O4 C14 . 1.327(3) ?
    O4 C15 . 1.461(3) ?
    O1 N2 . 1.231(3) ?
    N2 O2 . 1.226(3) ?
    C12 C13 . 1.475(3) ?
    C12 C14 . 1.538(3) ?
    C9 H9 . 0.9300 ?
    N3 C13 . 1.133(3) ?
    C3 H3A . 0.9700 ?
    C3 H3B . 0.9700 ?
    C15 C16 . 1.480(4) ?
    C15 H15A . 0.9700 ?
    C15 H15B . 0.9700 ?
    C16 H16A . 0.9600 ?
    C16 H16B . 0.9600 ?
    C16 H16C . 0.9600 ?
loop_
    _geom_angle_atom_site_label_1
    _geom_angle_atom_site_label_2
    _geom_angle_atom_site_label_3
    _geom_angle_site_symmetry_1
    _geom_angle_site_symmetry_3
    _geom_angle
    _geom_angle_publ_flag
    C5 N1 C4 . . 122.46(16) ?
    C5 N1 C1 . . 125.17(17) ?
    C4 N1 C1 . . 112.23(16) ?
    N1 C1 C2B . . 107.2(3) ?
    N1 C1 C2A . . 99.7(2) ?
    C2B C1 C2A . . 33.3(3) ?
    N1 C1 H1A . . 111.8 ?
    C2B C1 H1A . . 79.1 ?
    C2A C1 H1A . . 111.8 ?
    N1 C1 H1B . . 111.8 ?
    C2B C1 H1B . . 132.2 ?
    C2A C1 H1B . . 111.8 ?
    H1A C1 H1B . . 109.6 ?
    C3 C2A C1 . . 105.5(2) ?
    C3 C2A H2A1 . . 110.6 ?
    C1 C2A H2A1 . . 110.6 ?
    C3 C2A H2A2 . . 110.6 ?
    C1 C2A H2A2 . . 110.6 ?
    H2A1 C2A H2A2 . . 108.8 ?
    C1 C2B C3 . . 104.8(5) ?
    C1 C2B H2B1 . . 110.8 ?
    C3 C2B H2B1 . . 110.8 ?
    C1 C2B H2B2 . . 110.8 ?
    C3 C2B H2B2 . . 110.8 ?
    H2B1 C2B H2B2 . . 108.9 ?
    N1 C5 C10 . . 121.69(18) ?
    N1 C5 C6 . . 118.85(18) ?
    C10 C5 C6 . . 119.45(18) ?
    C7 C8 C9 . . 121.76(19) ?
    C7 C8 N2 . . 118.9(2) ?
    C9 C8 N2 . . 119.3(2) ?
    C8 C7 C6 . . 120.1(2) ?
    C8 C7 H7 . . 119.9 ?
    C6 C7 H7 . . 119.9 ?
    C9 C10 C5 . . 120.9(2) ?
    C9 C10 H10 . . 119.5 ?
    C5 C10 H10 . . 119.5 ?
    N1 C4 C3 . . 104.31(17) ?
    N1 C4 C12 . . 109.20(16) ?
    C3 C4 C12 . . 119.69(19) ?
    N1 C4 H4 . . 107.7 ?
    C3 C4 H4 . . 107.7 ?
    C12 C4 H4 . . 107.7 ?
    C6 C11 C12 . . 112.16(16) ?
    C6 C11 H11A . . 109.2 ?
    C12 C11 H11A . . 109.2 ?
    C6 C11 H11B . . 109.2 ?
    C12 C11 H11B . . 109.2 ?
    H11A C11 H11B . . 107.9 ?
    C14 O4 C15 . . 116.71(18) ?
    C7 C6 C5 . . 119.03(19) ?
    C7 C6 C11 . . 119.84(18) ?
    C5 C6 C11 . . 121.13(18) ?
    O2 N2 O1 . . 122.4(2) ?
    O2 N2 C8 . . 118.9(2) ?
    O1 N2 C8 . . 118.7(2) ?
    C13 C12 C14 . . 109.33(18) ?
    C13 C12 C11 . . 108.76(17) ?
    C14 C12 C11 . . 110.85(17) ?
    C13 C12 C4 . . 108.75(17) ?
    C14 C12 C4 . . 112.53(16) ?
    C11 C12 C4 . . 106.51(17) ?
    C10 C9 C8 . . 118.7(2) ?
    C10 C9 H9 . . 120.6 ?
    C8 C9 H9 . . 120.6 ?
    O3 C14 O4 . . 125.2(2) ?
    O3 C14 C12 . . 124.4(2) ?
    O4 C14 C12 . . 110.42(17) ?
    N3 C13 C12 . . 176.2(3) ?
    C2A C3 C4 . . 106.2(2) ?
    C2A C3 C2B . . 33.3(3) ?
    C4 C3 C2B . . 104.6(3) ?
    C2A C3 H3A . . 110.5 ?
    C4 C3 H3A . . 110.5 ?
    C2B C3 H3A . . 80.7 ?
    C2A C3 H3B . . 110.5 ?
    C4 C3 H3B . . 110.5 ?
    C2B C3 H3B . . 136.8 ?
    H3A C3 H3B . . 108.7 ?
    O4 C15 C16 . . 107.2(2) ?
    O4 C15 H15A . . 110.3 ?
    C16 C15 H15A . . 110.3 ?
    O4 C15 H15B . . 110.3 ?
    C16 C15 H15B . . 110.3 ?
    H15A C15 H15B . . 108.5 ?
    C15 C16 H16A . . 109.5 ?
    C15 C16 H16B . . 109.5 ?
    H16A C16 H16B . . 109.5 ?
    C15 C16 H16C . . 109.5 ?
    H16A C16 H16C . . 109.5 ?
    H16B C16 H16C . . 109.5 ?
loop_
    _geom_torsion_atom_site_label_1
    _geom_torsion_atom_site_label_2
    _geom_torsion_atom_site_label_3
    _geom_torsion_atom_site_label_4
    _geom_torsion_site_symmetry_1
    _geom_torsion_site_symmetry_2
    _geom_torsion_site_symmetry_3
    _geom_torsion_site_symmetry_4
    _geom_torsion
    _geom_torsion_publ_flag
    C5 N1 C1 C2B . . . . 170.8(4) ?
    C4 N1 C1 C2B . . . . -4.9(4) ?
    C5 N1 C1 C2A . . . . -155.8(2) ?
    C4 N1 C1 C2A . . . . 28.5(3) ?
    N1 C1 C2A C3 . . . . -34.5(3) ?
    C2B C1 C2A C3 . . . . 72.1(6) ?
    N1 C1 C2B C3 . . . . 19.3(6) ?
    C2A C1 C2B C3 . . . . -62.0(5) ?
    C4 N1 C5 C10 . . . . 169.18(19) ?
    C1 N1 C5 C10 . . . . -6.1(3) ?
    C4 N1 C5 C6 . . . . -12.2(3) ?
    C1 N1 C5 C6 . . . . 172.52(19) ?
    C9 C8 C7 C6 . . . . 1.8(3) ?
    N2 C8 C7 C6 . . . . -179.62(19) ?
    N1 C5 C10 C9 . . . . 179.25(19) ?
    C6 C5 C10 C9 . . . . 0.6(3) ?
    C5 N1 C4 C3 . . . . 172.03(19) ?
    C1 N1 C4 C3 . . . . -12.1(2) ?
    C5 N1 C4 C12 . . . . 43.0(3) ?
    C1 N1 C4 C12 . . . . -141.17(18) ?
    C8 C7 C6 C5 . . . . -1.0(3) ?
    C8 C7 C6 C11 . . . . 179.0(2) ?
    N1 C5 C6 C7 . . . . -178.85(19) ?
    C10 C5 C6 C7 . . . . -0.2(3) ?
    N1 C5 C6 C11 . . . . 1.1(3) ?
    C10 C5 C6 C11 . . . . 179.78(19) ?
    C12 C11 C6 C7 . . . . 157.10(19) ?
    C12 C11 C6 C5 . . . . -22.9(3) ?
    C7 C8 N2 O2 . . . . -2.7(3) ?
    C9 C8 N2 O2 . . . . 175.9(2) ?
    C7 C8 N2 O1 . . . . 177.1(2) ?
    C9 C8 N2 O1 . . . . -4.3(3) ?
    C6 C11 C12 C13 . . . . 167.79(18) ?
    C6 C11 C12 C14 . . . . -72.0(2) ?
    C6 C11 C12 C4 . . . . 50.7(2) ?
    N1 C4 C12 C13 . . . . -177.03(18) ?
    C3 C4 C12 C13 . . . . 63.0(3) ?
    N1 C4 C12 C14 . . . . 61.7(2) ?
    C3 C4 C12 C14 . . . . -58.3(3) ?
    N1 C4 C12 C11 . . . . -60.0(2) ?
    C3 C4 C12 C11 . . . . -179.95(19) ?
    C5 C10 C9 C8 . . . . 0.1(3) ?
    C7 C8 C9 C10 . . . . -1.4(3) ?
    N2 C8 C9 C10 . . . . -179.92(18) ?
    C15 O4 C14 O3 . . . . 4.6(3) ?
    C15 O4 C14 C12 . . . . -175.16(19) ?
    C13 C12 C14 O3 . . . . 130.1(2) ?
    C11 C12 C14 O3 . . . . 10.2(3) ?
    C4 C12 C14 O3 . . . . -108.9(2) ?
    C13 C12 C14 O4 . . . . -50.1(2) ?
    C11 C12 C14 O4 . . . . -169.98(16) ?
    C4 C12 C14 O4 . . . . 70.9(2) ?
    C14 C12 C13 N3 . . . . -151(4) ?
    C11 C12 C13 N3 . . . . -29(4) ?
    C4 C12 C13 N3 . . . . 86(4) ?
    C1 C2A C3 C4 . . . . 28.8(3) ?
    C1 C2A C3 C2B . . . . -63.2(5) ?
    N1 C4 C3 C2A . . . . -11.4(3) ?
    C12 C4 C3 C2A . . . . 111.1(3) ?
    N1 C4 C3 C2B . . . . 23.2(4) ?
    C12 C4 C3 C2B . . . . 145.6(4) ?
    C1 C2B C3 C2A . . . . 71.0(6) ?
    C1 C2B C3 C4 . . . . -26.4(6) ?
    C14 O4 C15 C16 . . . . 172.0(2) ?
loop_
    _geom_hbond_atom_site_label_D
    _geom_hbond_atom_site_label_H
    _geom_hbond_atom_site_label_A
    _geom_hbond_site_symmetry_A
    _geom_hbond_distance_DH
    _geom_hbond_distance_HA
    _geom_hbond_distance_DA
    _geom_hbond_angle_DHA
    C11 H11A O3 2_576 0.97 2.48 3.432(3) 166.6
_iucr_refine_instructions_details
;
TITL AL22 IN P-1
CELL  0.71073   7.2292   9.1589  11.8243   79.332   82.609   80.429
ZERR     2.00   0.0002   0.0003   0.0005    0.001    0.001    0.002
LATT   1
SFAC  C    H    N    O
UNIT  32   34   6    8
ACTA
CONF
MERG   2
REM OMIT     4.00 180.00
SIZE  0.25 0.2 0.15
FMAP   2
PLAN   -20
BOND  $H
HTAB
ISOR 0.01 C2A C2B
EADP C2A C2B
L.S.   20
WGHT    0.139400    0.074400
EXTI    0.384585
FVAR       2.94614   0.67219
MOLE    1
REM SAME N1 C1 C2B
N1    3    0.297735    0.583273    0.705942    11.00000    0.04461    0.03116 =
         0.02821   -0.00105   -0.00432   -0.00601
C1    1    0.280508    0.458846    0.801968    11.00000    0.04482    0.04138 =
         0.03453    0.00671   -0.00891   -0.00877
AFIX  23
H1A   2    0.398080    0.390812    0.809221    11.00000   -1.20000
H1B   2    0.180849    0.403172    0.794680    11.00000   -1.20000
AFIX   0
PART 1
C2A   1    0.229837    0.548598    0.904681    21.00000    0.04461    0.05017 =
         0.02860    0.00003   -0.00426   -0.00764
AFIX  23
H2A1  2    0.095260    0.582677    0.914606    21.00000   -1.20000
H2A2  2    0.267553    0.486525    0.976113    21.00000   -1.20000
AFIX   0
PART 2
C2B   1    0.345204    0.501120    0.902647   -21.00000    0.04461    0.05017 =
         0.02860    0.00003   -0.00426   -0.00764
AFIX  23
H2B1  2    0.473474    0.453667    0.913431   -21.00000   -1.20000
H2B2  2    0.264224    0.471895    0.972408   -21.00000   -1.20000
AFIX   0
PART 0
C5    1    0.275642    0.579695    0.593517    11.00000    0.02785    0.03387 =
         0.02855   -0.00370   -0.00134   -0.00105
C8    1    0.227671    0.578922    0.365788    11.00000    0.03033    0.05000 =
         0.03012   -0.01101   -0.00205   -0.00293
O3    4   -0.075514    0.859587    0.644100    11.00000    0.04274    0.05802 =
         0.04750   -0.00950   -0.01288   -0.00528
C7    1    0.248417    0.711549    0.398758    11.00000    0.03531    0.04138 =
         0.02991   -0.00144   -0.00026   -0.00424
AFIX  43
H7    2    0.245114    0.799410    0.344607    11.00000   -1.20000
AFIX   0
C10   1    0.250624    0.447331    0.557662    11.00000    0.03421    0.03287 =
         0.03657   -0.00536   -0.00008   -0.00281
AFIX  43
H10   2    0.250379    0.359094    0.611223    11.00000   -1.20000
AFIX   0
C4    1    0.355777    0.711277    0.741327    11.00000    0.03449    0.03503 =
         0.03448   -0.00583   -0.00631   -0.00186
AFIX  13
H4    2    0.490354    0.710521    0.715859    11.00000   -1.20000
AFIX   0
C11   1    0.299859    0.859271    0.547250    11.00000    0.04538    0.03443 =
         0.02985   -0.00059   -0.00075   -0.01038
AFIX  23
H11A  2    0.221611    0.942040    0.504343    11.00000   -1.20000
H11B  2    0.430233    0.875154    0.527254    11.00000   -1.20000
AFIX   0
O4    4   -0.013358    0.894497    0.816744    11.00000    0.03818    0.06674 =
         0.04115   -0.01677   -0.00051   -0.00793
O1    4    0.191287    0.459625    0.216119    11.00000    0.06808    0.06870 =
         0.04921   -0.02840   -0.01153   -0.00665
C6    1    0.274106    0.714136    0.512120    11.00000    0.03187    0.03563 =
         0.02942   -0.00406   -0.00153   -0.00535
N2    3    0.202100    0.579327    0.246182    11.00000    0.04324    0.06328 =
         0.03425   -0.01413   -0.00546   -0.00400
O2    4    0.192640    0.698569    0.178606    11.00000    0.11168    0.06961 =
         0.03755   -0.00032   -0.02384   -0.01664
C12   1    0.247525    0.858782    0.678093    11.00000    0.03823    0.03162 =
         0.03036   -0.00587   -0.00275   -0.00661
C9    1    0.226482    0.446160    0.444587    11.00000    0.03314    0.03919 =
         0.04203   -0.01504   -0.00240   -0.00271
AFIX  43
H9    2    0.209652    0.358150    0.421194    11.00000   -1.20000
AFIX   0
C14   1    0.032817    0.870706    0.708705    11.00000    0.03825    0.02935 =
         0.03457   -0.00328   -0.00515   -0.00339
N3    3    0.374169    1.086361    0.729213    11.00000    0.06085    0.04426 =
         0.05608   -0.01057   -0.00452   -0.01910
C13   1    0.314686    0.987818    0.709767    11.00000    0.04077    0.03922 =
         0.03647   -0.00489   -0.00522   -0.00565
C3    1    0.334010    0.676333    0.873431    11.00000    0.06114    0.04656 =
         0.03526   -0.00532   -0.01426    0.00517
AFIX  23
H3A   2    0.456629    0.651211    0.902780    11.00000   -1.20000
H3B   2    0.265132    0.762264    0.905330    11.00000   -1.20000
AFIX   0
C15   1   -0.211576    0.896139    0.861465    11.00000    0.03919    0.06625 =
         0.05656   -0.01485    0.00269   -0.00716
AFIX  23
H15A  2   -0.255929    0.806371    0.849536    11.00000   -1.20000
H15B  2   -0.288037    0.983119    0.821927    11.00000   -1.20000
AFIX   0
C16   1   -0.225170    0.902123    0.986562    11.00000    0.05990    0.09840 =
         0.05784   -0.02076    0.01456   -0.01446
AFIX 137
H16A  2   -0.137948    0.822050    1.023157    11.00000   -1.50000
H16B  2   -0.351077    0.891428    1.020715    11.00000   -1.50000
H16C  2   -0.195299    0.996772    0.996937    11.00000   -1.50000
HKLF    4
REM  AL22 IN P-1
REM R1 =  0.0830 for   2498 Fo > 4sig(Fo)  and  0.1262 for all   3879 data
REM    214 parameters refined using     12 restraints
END
WGHT      0.1394      0.0744
REM Highest difference peak  0.749,  deepest hole -0.613,  1-sigma level  0.215
Q1    1   0.5056  1.0640  0.7788  11.00000  0.05    0.65
Q2    1  -0.3886  0.9718  0.9807  11.00000  0.05    0.64
Q3    1  -0.4133  0.9156  1.0208  11.00000  0.05    0.61
Q4    1   0.4698  1.0113  0.6919  11.00000  0.05    0.61
Q5    1   0.4494  1.0793  0.8243  11.00000  0.05    0.60
Q6    1  -0.4938  0.9853  0.9624  11.00000  0.05    0.59
Q7    1  -0.4453  0.9017  0.8935  11.00000  0.05    0.49
Q8    1  -0.4684  0.8784  1.0962  11.00000  0.05    0.47
Q9    1   0.5141  0.9845  0.4650  11.00000  0.05    0.45
Q10   1   0.2653  0.9865  0.8391  11.00000  0.05    0.45
Q11   1   0.4698  1.0713  0.6234  11.00000  0.05    0.43
Q12   1   0.4830  0.9210  0.9006  11.00000  0.05    0.42
Q13   1  -0.3286  0.8671  0.8183  11.00000  0.05    0.40
Q14   1   0.1937  0.3167  0.4046  11.00000  0.05    0.40
Q15   1  -0.4630  0.8232  1.0437  11.00000  0.05    0.39
Q16   1   0.4996  0.9022  0.5300  11.00000  0.05    0.38
Q17   1  -0.4389  0.8011  0.8889  11.00000  0.05    0.30
Q18   1   0.1179  0.3390  0.5773  11.00000  0.05    0.29
Q19   1   0.0643  0.4225  0.6079  11.00000  0.05    0.28
Q20   1   0.2374  0.6744  0.8868  11.00000  0.05    0.28
;
data_global
_journal_date_recd_electronic     2012-01-24
_journal_date_accepted     2012-01-26
_journal_name_full     'Acta Crystallographica, Section E'
_journal_year     2012
_journal_volume     68
_journal_issue      2
_journal_page_first     o550
_journal_page_last     o551
_journal_paper_category     QO
_journal_paper_doi     10.1107/S1600536812003480
_journal_coeditor_code     WN2466
_publ_contact_author_name     'Yvon Bibila Mayaya Bisseyou'
_publ_contact_author_address
;
Laboratoire de Cristallographie et Physique Mol\'eculaire,
UFR SSMT, Universit\'e de Cocody, 22 BP 582 Abidjan 22, Cote d'Ivoire
;
_publ_contact_author_email     bibilamayayabisseyou@yahoo.fr
_publ_contact_author_fax     ?
_publ_contact_author_phone     '+22507659008'
_publ_section_title
;\
Ethyl
4-cyano-7-nitro-1,2,3,3a,4,5-hexahydropyrrolo[1,2-<i>a</i>]quinoline-4-\
carboxylate
;
loop_
    _publ_author_name
    _publ_author_address
    'Bibila Mayaya Bisseyou, Yvon'
;
Laboratoire de Cristallographie et Physique Mol\'eculaire,
UFR SSMT, Universit\'e de Cocody, 22 BP 582 Abidjan 22,
Cote d'Ivoire
;
    'Timotou, Ad\'eyol\'e'
;
Laboratoire de Chimie Organique Structurale,
UFR SSMT, Universit\'e de Cocody, 22 BP 582 Abidjan 22,
Cote d'Ivoire
;
    'Ajou, An\'e'
;
Laboratoire de Chimie Organique Structurale,
UFR SSMT, Universit\'e de Cocody, 22 BP 582 Abidjan 22,
Cote d'Ivoire
;
    'Kakou-Yao, Rita'
;
Laboratoire de Cristallographie et Physique Mol\'eculaire,
UFR SSMT, Universit\'e de Cocody, 22 BP 582 Abidjan 22,
Cote d'Ivoire
;
    'Tenon Abodou, Jules'
;
Laboratoire de Cristallographie et Physique Mol\'eculaire,
UFR SSMT, Universit\'e de Cocody, 22 BP 582 Abidjan 22,
Cote d'Ivoire
;
