# Supplementary material for: Ethyl 4-cyano-7-nitro-1,2,3,3a,4,5-hexa­hydro­pyrrolo­[1,2-a]quinoline-4-carboxyl­ate
Source: Acta Crystallogr Sect E Struct Rep Online. 2012 Jan 31;68(Pt 2):o550–1. doi: 10.1107/S1600536812003480 (PMC3275286; doi:10.1107/S1600536812003480)
Supplement: Supplementary file 2 [file e-68-0o550-Isup2.hkl]

# 
# h,k,l, Fc-squared, Fo-squared, sigma(Fo-squared) and status flag 
# 
data_I
_shelx_title ' AL22 IN P-1' 
_shelx_refln_list_code          4 
_shelx_F_calc_maximum       81.47 
_exptl_crystal_F_000       332.00 
_reflns_d_resolution_high  0.7292 
 
loop_ 
 _symmetry_equiv_pos_as_xyz 
 'x, y, z' 
 '-x, -y, -z' 
 
_cell_length_a     7.2292 
_cell_length_b     9.1589 
_cell_length_c    11.8243 
_cell_angle_alpha  79.332 
_cell_angle_beta   82.609 
_cell_angle_gamma  80.429 
 
_shelx_F_squared_multiplier     1.000 
 
loop_ 
 _refln_index_h 
 _refln_index_k 
 _refln_index_l 
 _refln_F_squared_calc 
 _refln_F_squared_meas 
 _refln_F_squared_sigma 
 _refln_observed_status 
   1   0   0      286.04        1.58      0.34 o 
   3   0   0      463.45      479.50     13.62 o 
   4   0   0     1788.35     2319.52     72.05 o 
   5   0   0       60.77       59.68      2.72 o 
   6   0   0       46.87       42.28      1.82 o 
   7   0   0       23.86       22.37      1.87 o 
   8   0   0        8.25        6.10      1.80 o 
   9   0   0        2.90        2.71      3.24 o 
  -9   1   0        3.30        2.02      3.40 o 
  -8   1   0       11.21        8.87      3.28 o 
  -7   1   0        0.66        1.44      1.83 o 
  -6   1   0       87.01       86.01      3.67 o 
  -5   1   0        2.68        2.43      0.76 o 
  -4   1   0      333.91      366.09     15.74 o 
  -3   1   0     2171.86     2999.21     80.96 o 
  -2   1   0     6636.74    13457.49    583.85 o 
  -1   1   0     1205.62     1754.64     43.11 o 
   0   1   0     1175.79       -0.24      0.24 o 
   1   1   0     4713.34       18.26      6.37 o 
   2   1   0     1815.51     2509.98     59.02 o 
   3   1   0        7.16       11.11      0.67 o 
   4   1   0       44.36       35.35      1.37 o 
   5   1   0        3.71        3.98      0.78 o 
   6   1   0        0.47       -0.52      0.93 o 
   7   1   0        0.60        2.77      1.21 o 
   8   1   0        0.32        0.41      1.87 o 
   9   1   0        8.48       12.43      3.30 o 
  -9   2   0        0.06        5.05      4.16 o 
  -8   2   0       20.04       26.69      3.27 o 
  -7   2   0        0.72        0.75      1.69 o 
  -6   2   0       19.65       18.72      1.84 o 
  -5   2   0       21.94       24.22      1.89 o 
  -4   2   0      157.53      157.83      5.11 o 
  -3   2   0        2.64        2.24      0.69 o 
  -2   2   0      589.90      648.88     16.62 o 
  -1   2   0     2096.99     2931.42     55.58 o 
   0   2   0     1631.50     2223.68     38.03 o 
   1   2   0     1718.36     2384.45    112.29 o 
   2   2   0      893.67     1012.49     20.72 o 
   3   2   0       14.83       12.15      0.55 o 
   4   2   0       87.93       94.85      2.90 o 
   5   2   0       29.22       33.06      1.30 o 
   6   2   0       50.71       62.00      2.19 o 
   7   2   0        0.07        1.28      0.92 o 
   8   2   0        4.87        7.87      1.59 o 
   9   2   0       10.53        8.86      2.18 o 
  -9   3   0        5.35        0.70      2.96 o 
  -8   3   0        5.72       -2.41      3.30 o 
  -7   3   0        4.50        7.25      2.74 o 
  -6   3   0      132.31      124.57      5.27 o 
  -5   3   0       11.20       14.28      1.58 o 
  -4   3   0      243.70      256.90      8.84 o 
  -3   3   0       15.84       22.79      0.95 o 
  -2   3   0        0.40       -0.41      0.41 o 
  -1   3   0        0.20        0.14      0.30 o 
   0   3   0      703.62      738.57     13.26 o 
   1   3   0     2767.33     3992.06    140.88 o 
   2   3   0        2.13        2.10      0.17 o 
   3   3   0        0.74        0.45      0.30 o 
   4   3   0       53.98       67.88      1.88 o 
   5   3   0       16.49       14.90      0.92 o 
   6   3   0        2.45        2.42      0.82 o 
   7   3   0       25.74       18.52      1.49 o 
   8   3   0        2.57        3.32      2.20 o 
   9   3   0        9.32        7.93      2.25 o 
  -8   4   0        2.36        0.68      2.50 o 
  -7   4   0        2.56        4.18      1.91 o 
  -6   4   0        4.76        3.57      0.69 o 
  -5   4   0        4.90        4.39      0.62 o 
  -4   4   0       51.47       50.63      1.64 o 
  -3   4   0       26.98       23.36      0.95 o 
  -2   4   0      161.18      170.42      4.51 o 
  -1   4   0      683.60      786.43     13.73 o 
   0   4   0      711.35      712.27     14.99 o 
   1   4   0       61.96       56.66      1.26 o 
   2   4   0       69.76       52.74      3.54 o 
   3   4   0       79.40       79.86      2.04 o 
   4   4   0       42.85       41.66      1.16 o 
   5   4   0       41.36       44.15      1.78 o 
   6   4   0        0.00        1.23      0.89 o 
   7   4   0        0.03        0.36      1.03 o 
   8   4   0        0.02        1.34      1.27 o 
   9   4   0        1.25        1.07      1.65 o 
  -8   5   0        3.14        3.87      4.40 o 
  -7   5   0        4.96        1.71      3.56 o 
  -6   5   0        0.23        0.71      5.13 o 
  -5   5   0       20.02       17.36      0.84 o 
  -4   5   0        5.30        4.78      0.58 o 
  -3   5   0      111.07      122.28      2.98 o 
  -2   5   0       48.34       40.13      1.22 o 
  -1   5   0        2.01        1.86      0.48 o 
   0   5   0      688.50      800.57     16.78 o 
   1   5   0      144.78      144.70      2.97 o 
   2   5   0        4.23        3.18      0.74 o 
   3   5   0        0.40       -0.60      1.39 o 
   4   5   0        1.24        0.93      0.25 o 
   5   5   0       95.71       95.39      2.63 o 
   6   5   0        2.44        2.12      0.76 o 
   7   5   0        9.39       10.54      1.22 o 
   8   5   0       35.22       46.74      2.07 o 
   9   5   0        5.38        3.78      2.40 o 
  -7   6   0        0.02       -1.41      4.44 o 
  -6   6   0        6.53        7.52      1.99 o 
  -5   6   0       30.33       33.72      1.83 o 
  -4   6   0       19.92       23.72      1.50 o 
  -3   6   0        0.97        0.06      0.94 o 
  -2   6   0        3.93        2.19      0.70 o 
  -1   6   0        8.76        8.07      0.57 o 
   0   6   0      166.02      163.93      3.34 o 
   1   6   0       22.49       19.14      0.67 o 
   2   6   0      270.49      275.64      6.46 o 
   3   6   0       19.98       19.75      1.31 o 
   4   6   0      110.50      123.20      4.34 o 
   5   6   0       52.51       50.48      1.18 o 
   6   6   0       16.24       15.29      0.81 o 
   7   6   0        1.40        0.96      0.71 o 
   8   6   0       21.82       22.57      2.11 o 
  -7   7   0        1.29        4.04      3.35 o 
  -6   7   0       30.94       36.42      2.50 o 
  -5   7   0        0.94        3.10      1.73 o 
  -4   7   0      109.98      125.72      3.96 o 
  -3   7   0        0.04       -1.00      1.00 o 
  -2   7   0      220.53      261.42      6.58 o 
  -1   7   0       31.99       32.57      1.34 o 
   0   7   0     1058.53     1317.79     27.97 o 
   1   7   0        3.10        5.79      0.60 o 
   2   7   0      533.41      614.02     14.48 o 
   3   7   0      112.45      108.64      3.28 o 
   4   7   0      172.37      197.56      5.14 o 
   5   7   0       90.75       91.62      3.98 o 
   6   7   0        3.38        2.55      1.83 o 
   7   7   0        3.85        4.01      0.41 o 
   8   7   0        3.66       -3.45      3.71 o 
  -6   8   0        4.25        9.76      5.21 o 
  -5   8   0       22.47       25.66      2.83 o 
  -4   8   0       13.60       11.17      1.80 o 
  -3   8   0      195.03      227.21      7.40 o 
  -2   8   0      203.94      250.28      8.00 o 
  -1   8   0      280.33      336.06      8.98 o 
   0   8   0       32.77       32.15      1.34 o 
   1   8   0      725.13      880.12     18.18 o 
   2   8   0       46.96       47.30      2.06 o 
   3   8   0       76.51       89.94      3.08 o 
   4   8   0        0.02        0.48      0.91 o 
   5   8   0        7.51        7.89      1.49 o 
   6   8   0       10.04        7.07      1.82 o 
   7   8   0        0.11        0.33      2.06 o 
  -5   9   0        5.09        0.06      3.95 o 
  -4   9   0       14.18       13.40      3.52 o 
  -3   9   0       10.51       12.51      2.12 o 
  -2   9   0        2.66        2.95      1.42 o 
  -1   9   0       69.81       74.40      3.05 o 
   0   9   0       51.93       60.68      2.17 o 
   1   9   0       11.40       10.07      0.65 o 
   2   9   0       26.19       27.68      1.98 o 
   3   9   0       21.53       19.58      1.80 o 
   4   9   0       23.32       25.32      1.80 o 
   5   9   0        1.51        6.05      2.03 o 
   6   9   0        3.33        7.24      3.69 o 
   7   9   0        0.09       -2.42      2.42 o 
  -4  10   0       17.26       20.28      4.11 o 
  -3  10   0       17.02       16.01      2.45 o 
  -2  10   0        7.01        8.96      1.97 o 
  -1  10   0       55.07       57.69      2.95 o 
   0  10   0        0.17        0.21      1.01 o 
   1  10   0       17.27       14.77      0.89 o 
   2  10   0        1.20        1.04      1.22 o 
   3  10   0        0.00        1.20      1.50 o 
   4  10   0        0.44        0.99      1.67 o 
   5  10   0        2.57        3.64      2.09 o 
   6  10   0        7.57       -2.64      2.64 o 
  -3  11   0        5.38        7.09      4.28 o 
   0  11   0        0.28        2.62      2.72 o 
   1  11   0        0.52        1.60      1.99 o 
   2  11   0        4.89        4.46      1.78 o 
   3  11   0        0.16       -1.44      1.44 o 
   4  11   0        0.10       -0.55      1.13 o 
  -4 -11   1        0.08       -0.53      1.79 o 
  -3 -11   1        1.67       -0.13      1.00 o 
  -2 -11   1        5.92        7.60      2.78 o 
  -1 -11   1        0.00       -1.13      2.89 o 
   0 -11   1        3.21       10.95     10.98 o 
  -5 -10   1        5.42        6.70      2.48 o 
  -4 -10   1        0.43       -0.45      1.44 o 
  -3 -10   1        2.06        3.70      1.98 o 
  -2 -10   1        1.16        2.52      1.68 o 
  -1 -10   1        3.11       -0.15      0.70 o 
   0 -10   1       69.42       82.78      3.42 o 
   1 -10   1        0.64        0.12      1.05 o 
   2 -10   1       15.61       21.02      2.12 o 
   3 -10   1       36.79       31.91      2.95 o 
   4 -10   1       14.67       13.38      3.29 o 
  -6  -9   1        1.73        0.33      2.12 o 
  -5  -9   1       20.20       22.82      2.04 o 
  -4  -9   1        3.14        1.06      1.39 o 
  -3  -9   1        4.33        5.58      1.45 o 
  -2  -9   1        1.57        3.16      1.24 o 
  -1  -9   1       12.62        9.51      0.68 o 
   0  -9   1       46.86       56.76      2.13 o 
   1  -9   1        7.07       10.85      1.20 o 
   2  -9   1        7.46        8.26      1.76 o 
   3  -9   1        0.49        0.38      1.85 o 
   4  -9   1       13.86       15.78      3.85 o 
   5  -9   1        1.36        0.01      3.61 o 
  -7  -8   1        3.72        3.83      2.30 o 
  -6  -8   1        5.21        7.77      1.78 o 
  -5  -8   1       89.76       98.45      3.43 o 
  -4  -8   1        0.30       -0.13      1.37 o 
  -3  -8   1      294.32      330.42      8.04 o 
  -2  -8   1       20.27       24.83      1.73 o 
  -1  -8   1      251.89      273.11      5.86 o 
   0  -8   1       34.69       47.99      1.71 o 
   1  -8   1       18.68       15.82      1.11 o 
   2  -8   1       26.45       27.72      1.48 o 
   3  -8   1        5.30        5.71      1.19 o 
   4  -8   1        2.39        1.45      1.24 o 
   5  -8   1        0.29       -0.53      1.72 o 
   6  -8   1        5.20        1.46      3.61 o 
  -8  -7   1       31.09       30.06      3.00 o 
  -7  -7   1       54.60       60.22      1.41 o 
  -6  -7   1      151.18      186.74      5.88 o 
  -5  -7   1       61.51       70.60      2.74 o 
  -4  -7   1      603.37      709.84     17.58 o 
  -3  -7   1       87.94       92.10      3.04 o 
  -2  -7   1      280.57      317.01      7.91 o 
  -1  -7   1        0.00        0.38      0.41 o 
   0  -7   1      374.54      418.90      9.63 o 
   1  -7   1       82.88       90.51      2.32 o 
   2  -7   1        2.56        2.12      0.96 o 
   3  -7   1       23.49       21.22      1.57 o 
   4  -7   1       21.53       22.04      2.07 o 
   5  -7   1        2.48        3.17      1.90 o 
   6  -7   1        0.30        2.03      2.09 o 
   7  -7   1        1.57        3.49      4.62 o 
  -8  -6   1       38.96       48.29      2.83 o 
  -7  -6   1        4.47        2.28      0.85 o 
  -6  -6   1       74.12       92.25      3.04 o 
  -5  -6   1       29.56       29.65      1.18 o 
  -4  -6   1       41.70       54.98      2.40 o 
  -3  -6   1        3.29        3.86      1.31 o 
  -2  -6   1      409.71      443.64     11.46 o 
  -1  -6   1       79.64       86.30      1.90 o 
   0  -6   1       58.31       60.17      1.89 o 
   1  -6   1      138.30      133.60      3.24 o 
   2  -6   1       23.67       24.78      1.25 o 
   3  -6   1        6.35        6.68      1.33 o 
   4  -6   1       12.92       13.87      1.23 o 
   5  -6   1       24.88       25.05      1.87 o 
   6  -6   1        7.04        9.00      1.93 o 
   7  -6   1       13.79       14.86      2.28 o 
  -9  -5   1        2.93        5.02      2.25 o 
  -8  -5   1       14.70       11.20      1.51 o 
  -7  -5   1        0.05       -0.58      0.84 o 
  -6  -5   1       74.17       84.12      2.44 o 
  -5  -5   1       32.57       30.76      1.15 o 
  -4  -5   1      122.27      132.98      3.28 o 
  -3  -5   1        7.85        7.49      1.07 o 
  -2  -5   1       37.72       38.74      2.02 o 
  -1  -5   1       82.00       79.69      1.67 o 
   0  -5   1      445.10      474.98      9.29 o 
   1  -5   1       21.29       26.07      0.83 o 
   2  -5   1       94.59      107.12      3.14 o 
   3  -5   1       25.70       21.72      1.29 o 
   4  -5   1        0.69        1.01      0.89 o 
   5  -5   1        1.40        1.68      1.52 o 
   6  -5   1       26.63       31.05     13.72 o 
   7  -5   1       12.70        8.63      2.87 o 
   8  -5   1        6.19        4.97      4.01 o 
  -9  -4   1        0.68        1.74      1.62 o 
  -8  -4   1       10.38        8.88      1.43 o 
  -7  -4   1        1.99        2.42      0.93 o 
  -6  -4   1        2.93        1.53      0.76 o 
  -5  -4   1       95.20       86.87      2.48 o 
  -4  -4   1        2.91        2.80      0.44 o 
  -3  -4   1       97.43       83.54      1.98 o 
  -2  -4   1        9.29        6.23      0.24 o 
  -1  -4   1       14.56        9.30      0.42 o 
   0  -4   1        0.38        0.50      0.27 o 
   1  -4   1        0.01        0.44      0.36 o 
   2  -4   1      167.78      153.85      4.48 o 
   3  -4   1       26.36       23.33      1.62 o 
   4  -4   1        8.43        7.70      1.26 o 
   5  -4   1        5.21        4.36      1.65 o 
   6  -4   1       40.02       41.00      2.88 o 
   7  -4   1       15.96       18.67      3.97 o 
   8  -4   1       25.40       27.66      5.10 o 
  -9  -3   1       18.83        9.44      2.54 o 
  -8  -3   1        0.09       -1.21      1.77 o 
  -7  -3   1       15.86       15.60      1.28 o 
  -6  -3   1        5.59        6.70      0.92 o 
  -5  -3   1       21.23       29.94      1.62 o 
  -4  -3   1       97.28       95.67      2.46 o 
  -3  -3   1       11.53       13.44      0.51 o 
  -2  -3   1       54.72       47.53      1.26 o 
  -1  -3   1      318.23      329.19      8.39 o 
   0  -3   1      837.17      954.52     18.89 o 
   1  -3   1     1299.72     1618.85     32.38 o 
   2  -3   1        4.63        8.95      0.85 o 
   3  -3   1      134.60      141.16      3.37 o 
   4  -3   1      170.89      187.82      5.16 o 
   5  -3   1      137.52      160.80      4.14 o 
   6  -3   1        0.56        1.44      1.27 o 
   7  -3   1       78.13       79.69      2.00 o 
   8  -3   1       14.94       13.77      4.04 o 
   9  -3   1       10.77        6.52      4.24 o 
  -9  -2   1        0.72       -1.60      3.13 o 
  -8  -2   1        0.06       -1.71      1.71 o 
  -7  -2   1        0.05        0.31      1.05 o 
  -6  -2   1        2.52        1.71      1.12 o 
  -5  -2   1        6.19        4.44      0.82 o 
  -4  -2   1      336.52      368.51      9.89 o 
  -3  -2   1      163.43      160.86      3.25 o 
  -2  -2   1      164.01      154.88      3.38 o 
  -1  -2   1      122.31      105.16      2.39 o 
   0  -2   1     1827.21     2443.55     52.30 o 
   1  -2   1     5909.11    11777.95    422.38 o 
   2  -2   1       33.63       26.96      0.85 o 
   3  -2   1      360.29      390.08     17.67 o 
   4  -2   1      549.06      643.40     20.17 o 
   5  -2   1      119.37      119.98      5.23 o 
   6  -2   1       59.22       65.62      3.03 o 
   7  -2   1        0.09       -0.70      0.73 o 
   8  -2   1        3.31        0.74      3.60 o 
   9  -2   1        0.17        1.65      2.58 o 
  -9  -1   1        0.30        5.95      4.79 o 
  -8  -1   1        8.35        4.30      2.28 o 
  -7  -1   1        0.02        0.85      1.27 o 
  -6  -1   1       51.83       50.77      2.20 o 
  -5  -1   1        0.88        2.73      0.69 o 
  -4  -1   1     1206.51     1463.16     35.18 o 
  -3  -1   1     1524.38     1906.38     37.28 o 
  -2  -1   1      122.82      115.87      2.58 o 
  -1  -1   1      464.47      541.26     11.47 o 
   1  -1   1     2681.52     4398.55    118.91 o 
   2  -1   1       44.58       59.43      1.95 o 
   3  -1   1       30.55       36.98      1.58 o 
   4  -1   1       12.90       15.86      1.05 o 
   5  -1   1       16.78       20.34      1.56 o 
   6  -1   1        6.61        6.84      1.11 o 
   7  -1   1        0.61        1.52      1.72 o 
   8  -1   1       14.42       13.14      1.48 o 
   9  -1   1        5.08        6.94      2.52 o 
  -9   0   1        0.01       -0.50      3.36 o 
  -8   0   1       51.00       48.87      3.17 o 
  -7   0   1        7.15        7.62      1.44 o 
  -6   0   1      513.70      604.24     14.95 o 
  -5   0   1      311.95      340.36     11.47 o 
  -4   0   1     1999.74     2768.04     66.72 o 
  -3   0   1      217.14      218.39      4.72 o 
  -1   0   1      134.31      129.67      3.89 o 
   0   0   1     1119.06       -0.15      0.15 o 
   1   0   1      382.94        0.25      0.21 o 
   2   0   1     2385.86     3510.78    101.14 o 
   3   0   1       47.77       58.12      2.33 o 
   4   0   1      331.21      331.76      8.66 o 
   5   0   1       22.31       23.51      1.54 o 
   6   0   1        0.04        0.44      1.06 o 
   7   0   1        9.48       11.41      1.71 o 
   8   0   1        6.26        7.06      1.41 o 
   9   0   1       27.87       38.30      4.08 o 
  -9   1   1        3.09        2.90      3.65 o 
  -8   1   1       78.49       87.41      5.87 o 
  -7   1   1       10.62       10.26      1.81 o 
  -6   1   1      311.60      360.32     10.61 o 
  -5   1   1      444.71      501.35     14.82 o 
  -4   1   1      891.24     1030.40     34.12 o 
  -3   1   1     1895.46     2572.44     66.42 o 
  -2   1   1     2413.61     3387.75     95.58 o 
  -1   1   1      225.46      171.52      5.66 o 
   0   1   1      411.13       -0.04      0.21 o 
   1   1   1      442.33        0.99      0.27 o 
   2   1   1      362.79      358.27      8.14 o 
   3   1   1      179.66      145.40      5.38 o 
   4   1   1       77.31       80.53      2.03 o 
   5   1   1        0.45        0.22      0.68 o 
   6   1   1       15.32       14.05      1.28 o 
   7   1   1       10.84        9.91      1.33 o 
   8   1   1        2.31        1.30      1.09 o 
   9   1   1        0.14        0.92      1.97 o 
  -9   2   1        2.07        2.33      3.40 o 
  -8   2   1       28.97       24.16      3.82 o 
  -7   2   1       30.39       26.13      2.54 o 
  -6   2   1      205.21      206.92      7.97 o 
  -5   2   1      123.74      133.82      5.67 o 
  -4   2   1     1020.58     1166.02     32.79 o 
  -3   2   1        1.09        0.84      0.58 o 
  -2   2   1       36.24       32.74      1.03 o 
  -1   2   1      796.33      941.56     23.06 o 
   0   2   1     1199.27     1370.90     27.17 o 
   1   2   1     3546.22     5881.16    169.60 o 
   2   2   1      190.80      187.99      3.60 o 
   3   2   1      252.77      249.82      6.12 o 
   4   2   1        0.10        0.31      0.48 o 
   5   2   1       65.53       70.32      2.09 o 
   6   2   1       94.46      108.99      3.04 o 
   7   2   1        0.59        0.76      1.19 o 
   8   2   1       31.07       31.45      1.74 o 
   9   2   1       21.60       22.73      2.48 o 
  -8   3   1       13.83       21.73      3.70 o 
  -7   3   1       21.98       23.08      3.46 o 
  -6   3   1        6.14       10.57      1.53 o 
  -5   3   1       15.21       12.35      1.43 o 
  -4   3   1      298.66      300.50      9.94 o 
  -3   3   1      171.83      165.04      5.18 o 
  -2   3   1       10.53       10.37      0.76 o 
  -1   3   1      332.43      329.20      6.27 o 
   0   3   1      202.21      178.37      3.45 o 
   1   3   1     1144.56     1260.65     27.87 o 
   2   3   1        8.07        7.82      0.29 o 
   3   3   1      228.40      206.83      4.57 o 
   4   3   1      214.36      224.89      5.46 o 
   5   3   1       40.23       34.55      1.19 o 
   6   3   1        0.24        0.90      0.84 o 
   7   3   1       42.40       51.40      1.91 o 
   8   3   1       18.36       20.75      1.62 o 
   9   3   1        0.70        1.80      1.53 o 
  -8   4   1        0.12        1.08      4.18 o 
  -7   4   1        4.84        4.63      2.35 o 
  -6   4   1        2.50        3.83      1.75 o 
  -5   4   1        5.77        6.62      1.61 o 
  -4   4   1       61.82       67.07      2.33 o 
  -3   4   1      106.92      114.94      2.97 o 
  -2   4   1        1.60       -0.12      0.43 o 
  -1   4   1       89.88       78.27      1.83 o 
   0   4   1      152.78      173.25      3.27 o 
   1   4   1       14.11       14.92      0.49 o 
   2   4   1      123.83      125.24      4.91 o 
   3   4   1       67.07       65.30      1.49 o 
   4   4   1        5.53        4.88      0.43 o 
   5   4   1      239.93      258.06      5.24 o 
   6   4   1       49.78       49.05      1.62 o 
   7   4   1       51.05       60.88      2.06 o 
   8   4   1       10.81       14.73      1.61 o 
   9   4   1       50.67       59.60      2.49 o 
  -8   5   1        0.11       -0.05      3.56 o 
  -7   5   1        0.55        1.32      1.79 o 
  -6   5   1        5.79        4.50      0.89 o 
  -5   5   1       53.95       54.35      1.87 o 
  -4   5   1       15.45       14.35      0.82 o 
  -3   5   1      186.37      192.19      4.45 o 
  -2   5   1        0.94        0.71      0.47 o 
  -1   5   1        0.11        0.20      0.38 o 
   0   5   1       10.24        9.05      0.47 o 
   1   5   1      108.10      120.22      2.47 o 
   2   5   1      349.84      309.58      8.90 o 
   3   5   1       45.30       49.15      2.00 o 
   4   5   1        0.12        0.18      0.25 o 
   5   5   1        3.09        3.93      0.48 o 
   6   5   1      114.78      123.59      3.07 o 
   7   5   1        4.00        4.77      0.80 o 
   8   5   1       12.01       13.02      1.35 o 
   9   5   1       14.06       14.67      2.24 o 
  -7   6   1       14.35       15.78      5.05 o 
  -6   6   1        0.14        0.98      1.27 o 
  -5   6   1        0.50        0.38      0.70 o 
  -4   6   1        6.93        6.61      0.81 o 
  -3   6   1      144.91      167.66      3.65 o 
  -2   6   1        0.27       -0.10      0.50 o 
  -1   6   1        8.97       11.43      0.68 o 
   0   6   1      310.97      329.72      6.72 o 
   1   6   1       86.15       98.74      2.26 o 
   2   6   1        0.38        0.62      0.63 o 
   3   6   1       29.62       30.47      1.92 o 
   4   6   1        3.10        3.12      1.05 o 
   5   6   1       58.09       67.05      1.67 o 
   6   6   1        0.06       -0.46      0.46 o 
   7   6   1        0.00       -0.52      0.68 o 
   8   6   1        6.69        7.29      1.13 o 
  -7   7   1        1.18        7.31      4.55 o 
  -6   7   1       15.74       22.35      2.60 o 
  -5   7   1        0.35       -1.01      1.56 o 
  -4   7   1       68.33       78.57      2.32 o 
  -3   7   1       30.22       34.02      1.28 o 
  -2   7   1      377.01      455.45     13.25 o 
  -1   7   1       27.67       28.66      1.61 o 
   0   7   1      255.47      282.03      6.07 o 
   1   7   1      294.44      317.87      6.39 o 
   2   7   1       59.18       70.98      2.40 o 
   3   7   1      137.76      145.62      4.44 o 
   4   7   1       29.12       25.44      1.93 o 
   5   7   1       57.47       64.86      3.06 o 
   6   7   1        3.42        5.69      1.81 o 
   7   7   1       11.94       13.85      0.73 o 
   8   7   1        0.77        2.72      4.03 o 
  -6   8   1       23.60       30.72      5.77 o 
  -5   8   1       58.16       66.27      3.87 o 
  -4   8   1       89.04       98.04      4.44 o 
  -3   8   1      167.22      201.44      8.43 o 
  -2   8   1       84.24       88.30      3.58 o 
  -1   8   1      127.29      146.14      4.43 o 
   0   8   1        7.14        9.96      0.83 o 
   1   8   1        1.41        0.82      0.47 o 
   2   8   1       32.38       35.19      2.31 o 
   3   8   1       41.09       39.05      1.78 o 
   4   8   1        0.40        1.84      1.68 o 
   5   8   1       53.55       66.03      3.82 o 
   6   8   1       11.88        9.91      2.66 o 
   7   8   1        2.60        0.98      2.22 o 
  -5   9   1       42.87       41.83      5.49 o 
  -4   9   1       10.28        9.78      3.75 o 
  -3   9   1       35.91       36.47      3.19 o 
  -2   9   1        0.15       -1.27      1.27 o 
  -1   9   1       38.54       35.77      2.23 o 
   0   9   1       19.03       17.55      1.17 o 
   1   9   1        0.39        0.48      0.51 o 
   2   9   1        0.11        0.24      1.36 o 
   3   9   1        0.62        0.86      1.39 o 
   4   9   1        7.56        9.17      1.57 o 
   5   9   1        0.59        0.53      1.54 o 
   6   9   1        0.12        1.98      1.95 o 
   7   9   1        4.36        4.66      2.47 o 
  -4  10   1        3.88        7.85      3.79 o 
  -3  10   1       56.64       48.86      2.93 o 
  -2  10   1        3.60        4.46      1.83 o 
  -1  10   1        2.81        1.97      1.41 o 
   0  10   1        8.64        9.04      1.03 o 
   1  10   1        0.04        0.28      0.51 o 
   2  10   1        6.53        6.94      1.73 o 
   3  10   1        2.15        3.45      1.57 o 
   4  10   1        0.37        1.77      1.61 o 
   5  10   1        0.27       -1.22      1.61 o 
   6  10   1        0.17       -1.57      1.57 o 
  -3  11   1        5.52        9.52      3.63 o 
  -2  11   1        0.05       -1.22      2.58 o 
   0  11   1        0.12      129.12     27.70 o 
   1  11   1        3.62        2.24      1.87 o 
   2  11   1        5.86       10.11      2.09 o 
   3  11   1        4.70        1.43      1.96 o 
   4  11   1        1.06       -0.76      1.54 o 
   5  11   1       34.56       26.17      3.35 o 
  -3 -11   2        1.30        1.19      1.09 o 
  -2 -11   2        0.19       -0.16      0.91 o 
  -1 -11   2        2.24        6.35      3.80 o 
   0 -11   2        3.80        3.80      2.96 o 
   1 -11   2        8.07        0.31      1.07 o 
  -5 -10   2        1.83        0.51      2.42 o 
  -4 -10   2        1.58        2.29      1.87 o 
  -3 -10   2        0.14        0.24      1.85 o 
  -2 -10   2       12.61       16.31      3.73 o 
  -1 -10   2        7.17       11.47      2.96 o 
   0 -10   2       36.46       41.61      2.24 o 
   1 -10   2       13.97       15.20      1.79 o 
   2 -10   2        2.71        2.55      2.88 o 
   3 -10   2       21.59       25.94      3.01 o 
   4 -10   2        0.13       -0.16      2.22 o 
  -6  -9   2        1.05        1.21      2.71 o 
  -5  -9   2        0.36       -0.90      1.28 o 
  -4  -9   2        6.08        4.47      1.74 o 
  -3  -9   2       39.30       48.49      2.45 o 
  -2  -9   2        0.61        2.30      1.51 o 
  -1  -9   2        0.00       -0.09      0.53 o 
   0  -9   2       37.78       43.48      1.83 o 
   1  -9   2       24.88       25.42      1.40 o 
   2  -9   2        1.38        1.57      2.45 o 
   3  -9   2        3.34       -0.27      1.58 o 
   4  -9   2        3.02        1.36      2.26 o 
   5  -9   2        1.38        6.58      4.13 o 
  -7  -8   2        3.63        1.12      2.72 o 
  -6  -8   2        0.01        1.08      1.85 o 
  -5  -8   2       28.39       37.04      2.37 o 
  -4  -8   2       31.91       36.20      2.39 o 
  -3  -8   2       87.24      100.27      3.35 o 
  -2  -8   2        6.04        4.01      1.38 o 
  -1  -8   2       34.10       34.46      1.28 o 
   0  -8   2      107.06      117.88      3.01 o 
   1  -8   2        7.80        7.99      0.98 o 
   2  -8   2        0.02        0.55      1.16 o 
   3  -8   2        0.02       -0.99      0.99 o 
   4  -8   2       15.70       14.51      2.07 o 
   5  -8   2        6.23       10.16      3.82 o 
   6  -8   2        1.52       -2.12      3.65 o 
  -7  -7   2       31.73       23.33      2.69 o 
  -6  -7   2       82.50       97.49      4.67 o 
  -5  -7   2       16.06        9.71      1.65 o 
  -4  -7   2       14.00       17.07      2.17 o 
  -3  -7   2       20.42       24.49      2.21 o 
  -2  -7   2       20.88       22.34      1.44 o 
  -1  -7   2        0.04        0.79      0.43 o 
   0  -7   2       20.84       21.25      1.22 o 
   1  -7   2       72.98       77.68      2.29 o 
   2  -7   2        0.13       -0.62      0.71 o 
   3  -7   2       21.69       24.48      1.44 o 
   4  -7   2        5.12        6.94      1.59 o 
   5  -7   2        6.73        8.16      2.08 o 
   6  -7   2        0.01       -2.35      2.35 o 
   7  -7   2        0.10       -2.55      2.55 o 
  -8  -6   2       39.54       43.14      5.09 o 
  -7  -6   2        1.07        1.30      1.12 o 
  -6  -6   2       85.19       93.17      2.77 o 
  -5  -6   2        1.92        2.60      0.51 o 
  -4  -6   2      187.70      195.86      6.43 o 
  -3  -6   2       16.34       15.63      1.47 o 
  -2  -6   2       71.97       73.48      1.81 o 
  -1  -6   2       23.33       25.38      0.98 o 
   0  -6   2       40.15       39.19      1.15 o 
   1  -6   2       17.33       17.99      0.97 o 
   2  -6   2        0.28        0.23      0.52 o 
   3  -6   2        8.35        6.18      1.11 o 
   4  -6   2       10.76       11.56      1.33 o 
   5  -6   2        5.31        3.99      1.33 o 
   6  -6   2       19.95       21.01      2.59 o 
   7  -6   2        2.76        1.86      2.97 o 
  -8  -5   2       59.30       72.03      2.90 o 
  -7  -5   2       44.67       44.50      1.87 o 
  -6  -5   2       62.64       63.50      2.05 o 
  -5  -5   2       84.43       87.43      2.19 o 
  -4  -5   2       32.28       31.91      0.93 o 
  -3  -5   2        2.28        2.20      0.29 o 
  -2  -5   2       29.11       32.02      0.90 o 
  -1  -5   2      152.41      158.81      4.38 o 
   0  -5   2      132.21      126.17      2.81 o 
   1  -5   2      141.41      134.95      3.08 o 
   2  -5   2      256.40      285.40      5.82 o 
   3  -5   2        1.62        1.49      1.04 o 
   4  -5   2       60.67       66.83      3.41 o 
   5  -5   2       44.88       41.61      2.99 o 
   6  -5   2        5.85        3.07      2.88 o 
   7  -5   2       12.40        9.22      3.16 o 
   8  -5   2        0.04       -1.69      2.73 o 
  -9  -4   2        6.54        6.27      2.93 o 
  -8  -4   2        1.70        1.49      1.66 o 
  -7  -4   2        0.33       -0.10      0.96 o 
  -6  -4   2        6.73        5.57      0.88 o 
  -5  -4   2        0.11        1.38      0.67 o 
  -4  -4   2       70.41       71.19      1.91 o 
  -3  -4   2      579.89      590.43     13.10 o 
  -2  -4   2       89.39       77.94      1.95 o 
  -1  -4   2        6.56        8.25      0.48 o 
   0  -4   2      403.93      480.30     12.03 o 
   1  -4   2      145.15      131.71      3.31 o 
   2  -4   2        8.03        3.58      0.42 o 
   3  -4   2       79.26       93.25      3.55 o 
   4  -4   2       60.89       64.49      2.35 o 
   5  -4   2        5.47        5.90      1.81 o 
   6  -4   2       10.41       10.84      2.04 o 
   7  -4   2       13.80       17.35      3.78 o 
   8  -4   2       10.31       11.01      4.37 o 
  -9  -3   2        0.08        1.00      3.08 o 
  -8  -3   2        3.23        1.22      1.99 o 
  -7  -3   2        0.16        1.09      1.12 o 
  -6  -3   2        1.37       -0.08      0.80 o 
  -5  -3   2       21.17       22.17      1.09 o 
  -4  -3   2       86.50       87.99      2.09 o 
  -3  -3   2      137.40      139.28      3.09 o 
  -2  -3   2      122.84      125.37      3.07 o 
  -1  -3   2      158.32      136.03      3.15 o 
   0  -3   2        3.22        5.05      0.38 o 
   1  -3   2      859.13     1040.53     25.96 o 
   2  -3   2       95.71       98.92      2.60 o 
   3  -3   2     1071.87     1352.19     41.07 o 
   4  -3   2       21.82       20.49      1.42 o 
   5  -3   2      504.45      609.42     18.61 o 
   6  -3   2        0.07       -1.18      1.18 o 
   7  -3   2        6.84        2.42      3.06 o 
   8  -3   2        7.20        4.25      2.64 o 
  -9  -2   2        0.03        1.32      1.88 o 
  -8  -2   2        6.15        4.45      1.98 o 
  -7  -2   2        1.02       -0.28      1.00 o 
  -6  -2   2        9.32        8.11      1.04 o 
  -5  -2   2       26.38       24.73      1.27 o 
  -4  -2   2       65.46       62.71      1.94 o 
  -3  -2   2       12.84        8.54      0.61 o 
  -2  -2   2       58.27       54.66      1.36 o 
  -1  -2   2      314.60      280.60      5.02 o 
   0  -2   2      527.76      667.72     19.19 o 
   1  -2   2      461.51      493.93     12.42 o 
   2  -2   2      506.13      615.85     18.53 o 
   3  -2   2       82.37       76.90      2.75 o 
   4  -2   2       50.40       67.21      2.67 o 
   5  -2   2      164.52      172.99      3.68 o 
   6  -2   2       11.37       10.88      0.67 o 
   7  -2   2        3.45        2.47      0.73 o 
   8  -2   2       15.81       22.06      4.29 o 
   9  -2   2        5.23        7.99      3.55 o 
  -9  -1   2        4.97        4.90      3.88 o 
  -8  -1   2        2.78        6.90      2.48 o 
  -7  -1   2        6.94       11.48      1.45 o 
  -6  -1   2       23.06       26.51      1.29 o 
  -5  -1   2      145.63      151.95      4.68 o 
  -4  -1   2       13.82        9.02      0.88 o 
  -3  -1   2      689.33      742.52     16.67 o 
  -2  -1   2     1629.62     1924.86     44.42 o 
  -1  -1   2       44.45       39.65      0.91 o 
   0  -1   2       13.77       21.30      0.81 o 
   1  -1   2      754.65      830.94     23.00 o 
   2  -1   2       74.71       62.78      1.85 o 
   3  -1   2       83.58       67.44      1.95 o 
   4  -1   2        3.65        7.02      0.70 o 
   5  -1   2        5.48        4.31      0.56 o 
   6  -1   2       26.04       27.58      1.32 o 
   7  -1   2        0.69        0.67      0.77 o 
   8  -1   2        3.18        2.09      1.15 o 
   9  -1   2        3.03        9.76      4.54 o 
  -9   0   2        0.32        5.50      3.58 o 
  -8   0   2       66.93       65.64      4.35 o 
  -7   0   2       34.85       30.17      2.09 o 
  -6   0   2      179.32      194.15      5.37 o 
  -5   0   2       75.30       68.54      2.16 o 
  -4   0   2       46.21       43.77      1.59 o 
  -3   0   2      567.46      594.76     16.28 o 
  -2   0   2      167.52      177.43      4.34 o 
  -1   0   2        8.07        7.06      0.29 o 
   1   0   2      651.90      677.06     16.68 o 
   2   0   2       49.19       28.75      0.88 o 
   3   0   2        3.94        3.96      0.42 o 
   4   0   2      122.81      119.72      2.96 o 
   5   0   2       71.09       75.58      2.29 o 
   6   0   2       86.37       88.23      2.58 o 
   7   0   2        1.90        2.58      0.77 o 
   8   0   2       11.22        9.88      1.13 o 
   9   0   2        0.32        1.09      3.13 o 
  -9   1   2        0.97       -0.74      3.71 o 
  -8   1   2      158.92      165.28      8.81 o 
  -7   1   2        8.61        6.40      1.61 o 
  -6   1   2      172.50      169.87      5.73 o 
  -5   1   2       33.60       34.95      1.85 o 
  -4   1   2      270.76      291.95      6.78 o 
  -3   1   2     1117.81     1300.34     35.87 o 
  -2   1   2      275.95      250.61      7.66 o 
  -1   1   2     1657.82     2165.04     64.19 o 
   0   1   2        4.55        3.11      0.30 o 
   1   1   2     1116.09     1269.85     23.60 o 
   2   1   2      237.28      225.67      4.37 o 
   3   1   2       80.33       56.33      1.51 o 
   4   1   2        1.73        2.27      0.53 o 
   5   1   2       63.35       70.68      2.00 o 
   6   1   2      128.97      131.73      3.46 o 
   7   1   2        0.61        1.68      0.96 o 
   8   1   2        0.41        0.59      1.04 o 
   9   1   2       48.44       54.36      3.31 o 
  -9   2   2       12.91       10.92      4.37 o 
  -8   2   2       40.52       40.85      4.73 o 
  -7   2   2       80.96       71.49      4.25 o 
  -6   2   2      126.23      133.81      4.92 o 
  -5   2   2       13.17        8.67      1.57 o 
  -4   2   2        0.45        2.24      1.24 o 
  -3   2   2       61.57       60.90      2.74 o 
  -2   2   2      168.35      155.97      4.58 o 
  -1   2   2       19.67       19.87      0.82 o 
   0   2   2       59.14       38.82      1.37 o 
   1   2   2      172.02      195.73      4.01 o 
   2   2   2       43.49       39.31      0.89 o 
   3   2   2        8.18       12.23      0.53 o 
   4   2   2      132.71      135.62      2.85 o 
   5   2   2       71.49       60.23      1.77 o 
   6   2   2       17.37       17.90      1.19 o 
   7   2   2       87.91      101.09      3.14 o 
   8   2   2        0.67       -0.03      1.16 o 
   9   2   2        1.84       -0.56      1.91 o 
  -8   3   2        3.19        3.47      3.28 o 
  -7   3   2       16.12       15.72      3.40 o 
  -6   3   2       32.74       34.14      2.58 o 
  -5   3   2        1.47        0.22      0.83 o 
  -4   3   2       33.24       29.82      1.61 o 
  -3   3   2       14.65       14.90      0.82 o 
  -2   3   2      282.75      259.05      6.09 o 
  -1   3   2      175.90      182.82      4.08 o 
   0   3   2        0.50       -0.27      0.27 o 
   1   3   2        6.25        7.36      0.32 o 
   2   3   2      187.89      190.70      4.15 o 
   3   3   2      463.33      470.77     10.13 o 
   4   3   2       16.47       18.66      1.05 o 
   5   3   2      434.99      484.00      8.41 o 
   6   3   2       20.95       19.60      1.15 o 
   7   3   2       57.57       60.50      2.62 o 
   8   3   2        2.62        4.33      1.14 o 
   9   3   2        8.67        4.83      1.69 o 
  -8   4   2        0.09       -1.05      4.56 o 
  -7   4   2        1.29        1.28      2.11 o 
  -6   4   2       13.83        6.55      1.93 o 
  -5   4   2        1.47       -0.62      1.08 o 
  -4   4   2       15.36       11.09      1.20 o 
  -3   4   2       47.53       49.34      1.60 o 
  -2   4   2      234.04      267.53      6.04 o 
  -1   4   2        0.37        3.18      0.46 o 
   0   4   2       37.34       45.41      1.02 o 
   1   4   2     1004.00     1203.50     26.19 o 
   2   4   2        0.90        1.71      0.24 o 
   3   4   2      874.98     1076.52     18.25 o 
   4   4   2       29.19       28.11      0.98 o 
   5   4   2      557.50      662.76     12.65 o 
   6   4   2        0.27        0.92      0.62 o 
   7   4   2       43.24       44.01      1.85 o 
   8   4   2       34.33       34.87      1.88 o 
   9   4   2       19.18       19.17      2.16 o 
  -8   5   2        0.00       -0.28      3.81 o 
  -7   5   2        0.13        1.69      2.33 o 
  -6   5   2        0.14        0.61      0.94 o 
  -5   5   2        0.72        1.61      0.70 o 
  -4   5   2        5.49        4.30      0.77 o 
  -3   5   2       16.65       13.97      0.72 o 
  -2   5   2        5.92        4.19      0.70 o 
  -1   5   2        9.65        6.02      0.48 o 
   0   5   2       81.29      103.09      2.20 o 
   1   5   2       20.02       32.07      0.97 o 
   2   5   2      999.92     1186.03     21.38 o 
   3   5   2       76.66       99.13      2.18 o 
   4   5   2      508.62      539.79     10.71 o 
   5   5   2       65.90       54.07      1.58 o 
   6   5   2      288.29      311.31      6.62 o 
   7   5   2        1.68        2.83      0.84 o 
   8   5   2       14.65       17.07      1.66 o 
   9   5   2        2.74        4.09      1.88 o 
  -7   6   2        0.42        5.53      3.04 o 
  -6   6   2        0.00       -0.84      1.14 o 
  -5   6   2       30.56       33.21      1.40 o 
  -4   6   2       13.05       14.61      0.89 o 
  -3   6   2       14.64       16.99      1.08 o 
  -2   6   2        6.35        7.70      1.07 o 
  -1   6   2       23.35       22.82      0.94 o 
   0   6   2        1.45        0.67      0.38 o 
   1   6   2        5.30        5.14      0.53 o 
   2   6   2        1.96        2.50      0.21 o 
   3   6   2       85.67       85.20      3.31 o 
   4   6   2        0.46       -0.06      0.94 o 
   5   6   2       47.83       49.15      1.37 o 
   6   6   2      114.29      125.83      2.79 o 
   7   6   2        0.56        2.10      0.78 o 
   8   6   2        0.26        1.09      1.04 o 
  -7   7   2        3.51        4.26      4.41 o 
  -6   7   2       32.11       33.15      5.29 o 
  -5   7   2        0.13        3.06      1.26 o 
  -4   7   2       46.92       44.98      2.16 o 
  -3   7   2       15.21       10.61      1.20 o 
  -2   7   2       50.84       55.04      1.95 o 
  -1   7   2        8.45        6.50      0.89 o 
   0   7   2       29.59       32.08      1.16 o 
   1   7   2       17.16       17.82      0.76 o 
   2   7   2      103.02      113.41      3.41 o 
   3   7   2        0.20        3.32      1.28 o 
   4   7   2        2.11        2.74      1.30 o 
   5   7   2       21.35       15.70      2.18 o 
   6   7   2        0.06       -1.77      1.77 o 
   7   7   2        1.30        1.49      0.70 o 
   8   7   2        0.00        0.74      4.44 o 
  -6   8   2       35.70       37.49      5.05 o 
  -5   8   2       11.13        9.41      3.45 o 
  -4   8   2       11.99       11.23      1.16 o 
  -3   8   2        0.71       -0.32      1.14 o 
  -2   8   2       36.62       37.76      1.76 o 
  -1   8   2       26.39       30.85      1.73 o 
   0   8   2       73.74       76.24      2.24 o 
   1   8   2      113.18      128.42      2.79 o 
   2   8   2        0.12       -0.15      1.07 o 
   3   8   2        8.14        7.16      1.08 o 
   4   8   2       10.52       12.40      1.49 o 
   5   8   2        0.91        0.46      1.45 o 
   6   8   2        4.00       12.59      2.42 o 
   7   8   2        4.92        4.89      2.43 o 
   8   8   2        0.42        1.27     12.02 o 
  -5   9   2       20.54       12.51      3.20 o 
  -4   9   2        1.13       -2.28      3.05 o 
  -3   9   2        0.14       -0.77      1.65 o 
  -2   9   2        0.42        0.83      1.46 o 
  -1   9   2        2.62        0.53      1.09 o 
   0   9   2        9.45        8.49      0.86 o 
   1   9   2        3.98        4.03      0.61 o 
   2   9   2        0.33        0.59      1.19 o 
   3   9   2        9.70       14.27      1.61 o 
   4   9   2        1.18        2.64      1.65 o 
   5   9   2        0.78        3.91      1.35 o 
   6   9   2       29.21       33.50      3.78 o 
   7   9   2        8.84       13.36      3.30 o 
  -4  10   2        7.36       15.42      4.40 o 
  -3  10   2        3.19       -1.51      2.14 o 
  -2  10   2        1.32        0.51      1.62 o 
  -1  10   2       51.74       66.94      3.45 o 
   0  10   2        0.32       -0.15      0.99 o 
   1  10   2       11.86       14.84      0.99 o 
   2  10   2        0.45        2.21      1.35 o 
   3  10   2        0.09       -0.53      1.36 o 
   4  10   2        2.82        3.95      1.77 o 
   5  10   2       14.95       19.29      3.07 o 
   6  10   2       16.19       12.88      2.32 o 
  -3  11   2       11.14        7.84      3.75 o 
  -2  11   2        1.72        3.71      2.72 o 
  -1  11   2        0.32       -1.41      2.45 o 
   1  11   2       19.17        8.91      2.42 o 
   2  11   2        1.00        4.10      1.50 o 
   3  11   2       59.51       85.31      3.69 o 
   4  11   2        3.66        0.62      2.30 o 
   5  11   2       28.85       26.90      3.01 o 
   1  12   2        3.23        0.08      0.80 o 
   2  12   2       22.25        8.24      2.55 o 
  -2 -11   3        0.16       -2.15      2.15 o 
  -1 -11   3        0.16       -0.82      0.82 o 
   0 -11   3       42.19       53.74      4.68 o 
  -4 -10   3        1.57        2.03      2.26 o 
  -3 -10   3       10.93        8.34      2.46 o 
  -2 -10   3       47.49       48.39      4.77 o 
  -1 -10   3        7.24        8.25      2.67 o 
   0 -10   3        1.51        2.74      1.08 o 
   1 -10   3       61.39       80.18      3.67 o 
   2 -10   3        4.52        6.41      2.93 o 
   3 -10   3        8.53        2.32      2.81 o 
  -6  -9   3        0.51       -1.76      1.76 o 
  -5  -9   3       14.98       13.76      2.06 o 
  -4  -9   3        1.40        4.10      1.39 o 
  -3  -9   3        1.22        5.70      1.73 o 
  -2  -9   3        0.06        1.49      1.54 o 
  -1  -9   3        2.22        2.03      0.61 o 
   0  -9   3        7.33        7.57      1.13 o 
   1  -9   3        0.60        0.27      0.93 o 
   2  -9   3        0.05       -0.60      1.06 o 
   3  -9   3        0.54       -0.65      2.57 o 
   4  -9   3        0.42        3.15      8.61 o 
   5  -9   3        5.29        1.46      4.10 o 
  -7  -8   3        1.72       -0.84      1.73 o 
  -6  -8   3        0.02        0.43      3.20 o 
  -5  -8   3        0.05       -1.74      1.74 o 
  -4  -8   3        5.71        4.56      1.99 o 
  -3  -8   3       17.01       20.70      1.64 o 
  -2  -8   3        0.00        0.03      0.31 o 
  -1  -8   3       47.35       53.50      1.77 o 
   0  -8   3        0.83        2.43      0.82 o 
   1  -8   3       12.33        9.40      0.90 o 
   2  -8   3        0.62        0.09      0.85 o 
   3  -8   3        2.78        2.74      1.45 o 
   4  -8   3        1.60       -1.82      1.82 o 
   5  -8   3        1.62        2.14      2.00 o 
   6  -8   3        3.03       -0.08      3.24 o 
  -7  -7   3        3.03        4.46      3.43 o 
  -6  -7   3        0.09       -0.35      1.87 o 
  -5  -7   3        0.77        1.18      2.11 o 
  -4  -7   3       33.40       36.50      2.58 o 
  -3  -7   3       19.78       14.04      1.49 o 
  -2  -7   3        4.00        2.70      0.41 o 
  -1  -7   3       30.15       33.65      1.20 o 
   0  -7   3       10.26       10.49      0.83 o 
   1  -7   3        6.06        8.44      1.00 o 
   2  -7   3       25.83       26.98      1.19 o 
   3  -7   3       16.42       17.47      1.57 o 
   4  -7   3        0.16       -0.22      1.61 o 
   5  -7   3        0.98       -0.05      1.83 o 
   6  -7   3        0.28       -0.40      2.44 o 
  -8  -6   3       19.80       24.90      3.84 o 
  -7  -6   3        0.06        0.86      0.85 o 
  -6  -6   3       24.72       27.44      1.28 o 
  -5  -6   3       18.08       14.83      0.80 o 
  -4  -6   3       18.31       21.02      0.90 o 
  -3  -6   3        1.87        2.67      0.39 o 
  -2  -6   3      189.13      197.25      4.64 o 
  -1  -6   3       15.75       14.39      0.85 o 
   0  -6   3        0.00        0.09      0.41 o 
   1  -6   3       91.87      103.19      3.00 o 
   2  -6   3       13.98       18.52      1.02 o 
   3  -6   3        4.16        2.44      1.11 o 
   4  -6   3        0.00        1.58      1.09 o 
   5  -6   3       17.42       14.75      1.70 o 
   6  -6   3       10.21        8.27      2.53 o 
   7  -6   3        1.20        3.81      2.11 o 
  -8  -5   3        0.40       -0.33      1.81 o 
  -7  -5   3       43.28       44.95      2.12 o 
  -6  -5   3       24.28       22.11      1.15 o 
  -5  -5   3        0.44        0.37      0.67 o 
  -4  -5   3      217.02      222.93      4.72 o 
  -3  -5   3        0.92        0.96      0.32 o 
  -2  -5   3       71.53       71.61      1.80 o 
  -1  -5   3      131.35      135.83      4.23 o 
   0  -5   3      167.22      177.48      5.22 o 
   1  -5   3        9.58       12.22      0.68 o 
   2  -5   3       41.20       43.94      1.31 o 
   3  -5   3       17.50       19.66      1.49 o 
   4  -5   3        3.01        6.49      1.46 o 
   5  -5   3       17.53       14.43      2.40 o 
   6  -5   3       30.75       34.41      4.04 o 
   7  -5   3        0.04        1.18      3.36 o 
   8  -5   3        1.29        0.52      3.71 o 
  -9  -4   3        0.04        0.00      1.96 o 
  -8  -4   3        2.22        1.46      1.26 o 
  -7  -4   3       23.73       22.14      1.36 o 
  -6  -4   3       18.42       19.44      1.39 o 
  -5  -4   3        5.95        4.91      0.83 o 
  -4  -4   3        7.79        9.68      0.55 o 
  -3  -4   3      186.66      196.24      4.39 o 
  -2  -4   3       56.06       76.61      1.98 o 
  -1  -4   3     1127.77     1372.54     26.28 o 
   0  -4   3      282.08      358.40      8.93 o 
   1  -4   3      330.57      368.22      9.56 o 
   2  -4   3      227.89      260.95      5.82 o 
   3  -4   3       63.44       60.87      2.71 o 
   4  -4   3      120.32      128.07      4.88 o 
   5  -4   3       52.40       52.86      2.28 o 
   6  -4   3      102.12      114.14      4.88 o 
   7  -4   3        0.05        0.65      3.10 o 
   8  -4   3        1.01        3.56      3.96 o 
  -9  -3   3        4.26        2.45      1.96 o 
  -8  -3   3        3.74        3.96      1.74 o 
  -7  -3   3        0.97        1.77      1.45 o 
  -6  -3   3        0.08        0.44      0.81 o 
  -5  -3   3       45.20       47.77      1.44 o 
  -4  -3   3        0.04        0.48      0.48 o 
  -3  -3   3      404.98      459.93      8.50 o 
  -2  -3   3      299.94      300.14      6.96 o 
  -1  -3   3      336.41      381.48      7.98 o 
   0  -3   3      101.50       76.84      2.71 o 
   1  -3   3     2366.43     3472.22     94.24 o 
   2  -3   3       98.91       78.39      2.18 o 
   3  -3   3      430.72      478.06     13.17 o 
   4  -3   3        0.46       -0.22      0.88 o 
   5  -3   3        0.22       -0.61      1.49 o 
   6  -3   3        1.22        3.74      1.88 o 
   7  -3   3        2.54        3.98      2.65 o 
   8  -3   3        0.26       -1.91      2.24 o 
  -9  -2   3        0.36        2.43      2.17 o 
  -8  -2   3        1.58       -0.40      1.87 o 
  -7  -2   3       16.82       12.64      1.51 o 
  -6  -2   3        0.46        1.49      0.86 o 
  -5  -2   3       91.08       95.72      2.68 o 
  -4  -2   3       43.60       41.95      1.50 o 
  -3  -2   3      107.19      115.23      2.58 o 
  -2  -2   3      315.55      316.06      6.21 o 
  -1  -2   3     1447.85     1831.84     38.99 o 
   0  -2   3       78.45       70.92      2.13 o 
   1  -2   3        0.05       -0.31      0.43 o 
   2  -2   3       49.92       43.40      1.72 o 
   3  -2   3       20.09       20.13      1.38 o 
   4  -2   3      114.49      125.78      4.01 o 
   5  -2   3       15.38       13.69      1.33 o 
   6  -2   3        1.41        0.70      1.28 o 
   7  -2   3       25.67       28.10      2.92 o 
   8  -2   3       12.91       12.91      3.71 o 
   9  -2   3        0.03        3.96      4.25 o 
  -9  -1   3        0.34        2.32      3.36 o 
  -8  -1   3       10.47        4.76      2.34 o 
  -7  -1   3        5.92       11.03      1.61 o 
  -6  -1   3       10.75        9.92      1.30 o 
  -5  -1   3        2.98        2.92      0.82 o 
  -4  -1   3      127.98      137.50      4.32 o 
  -3  -1   3      304.12      315.11      6.48 o 
  -2  -1   3      361.94      362.08      7.30 o 
  -1  -1   3      425.19      388.93      8.78 o 
   0  -1   3     1403.70     1799.42     48.83 o 
   1  -1   3      590.17      584.62     15.76 o 
   2  -1   3      683.89      721.57     15.81 o 
   3  -1   3        0.35        1.57      0.77 o 
   4  -1   3        2.16        1.91      0.98 o 
   5  -1   3       74.69       79.81      2.27 o 
   6  -1   3      143.11      156.36      4.06 o 
   7  -1   3        7.74        8.60      0.86 o 
   8  -1   3       11.59       12.31      3.18 o 
   9  -1   3       18.17       19.63      4.52 o 
  -9   0   3        2.80        0.24      3.64 o 
  -8   0   3        8.09        7.19      2.48 o 
  -7   0   3       35.02       34.38      2.29 o 
  -6   0   3        1.86        1.84      1.01 o 
  -5   0   3       35.32       27.11      1.35 o 
  -4   0   3        2.66        1.61      0.81 o 
  -3   0   3      185.02      172.87      4.37 o 
  -2   0   3        3.50        4.00      0.45 o 
  -1   0   3        1.79        3.70      0.36 o 
   0   0   3      181.47      171.27      4.38 o 
   1   0   3        8.05       11.58      0.74 o 
   2   0   3      633.86      686.72     16.88 o 
   3   0   3       30.00       23.68      0.87 o 
   4   0   3      268.59      259.22      6.94 o 
   5   0   3       88.97       91.15      2.68 o 
   6   0   3      128.84      142.70      3.74 o 
   7   0   3        6.84        4.75      0.99 o 
   8   0   3        4.23        1.18      1.09 o 
   9   0   3        2.83        9.05      3.76 o 
  -9   1   3        4.89        6.29      3.20 o 
  -8   1   3        6.35        7.44      3.10 o 
  -7   1   3        3.64        1.08      1.31 o 
  -6   1   3        4.56        1.10      1.20 o 
  -5   1   3       10.67       14.41      1.12 o 
  -4   1   3        0.17       -0.06      0.58 o 
  -3   1   3       10.58        8.65      0.83 o 
  -2   1   3        1.94        2.24      0.53 o 
  -1   1   3     1614.59     2104.65     67.82 o 
   0   1   3      504.96      534.29     17.58 o 
   1   1   3     1307.68     1650.20     35.34 o 
   2   1   3      233.71      253.78      4.95 o 
   3   1   3       47.47       41.08      1.29 o 
   4   1   3        3.44        3.23      0.55 o 
   5   1   3       25.31       21.44      0.92 o 
   6   1   3       33.77       35.11      1.37 o 
   7   1   3       22.21       20.93      1.27 o 
   8   1   3       12.05       10.68      1.27 o 
   9   1   3        4.20        2.19      3.08 o 
  -9   2   3       23.76       18.79      4.84 o 
  -8   2   3        7.90        6.78      2.69 o 
  -7   2   3       10.01        2.84      2.18 o 
  -6   2   3        5.69        2.46      1.53 o 
  -5   2   3       10.06       11.95      1.56 o 
  -4   2   3      113.13      109.93      8.57 o 
  -3   2   3       41.85       43.03      1.86 o 
  -2   2   3      133.48      139.91      3.86 o 
  -1   2   3       56.43       56.37      1.81 o 
   0   2   3        0.05        0.02      0.33 o 
   1   2   3        0.01        0.15      0.23 o 
   2   2   3      122.67      114.90      2.17 o 
   3   2   3       11.95       11.47      0.57 o 
   4   2   3       46.42       57.55      1.60 o 
   5   2   3        1.12        0.43      0.48 o 
   6   2   3      153.84      165.44      4.13 o 
   7   2   3       27.83       25.06      1.40 o 
   8   2   3        0.93        0.41      1.04 o 
   9   2   3       24.47       30.18      2.31 o 
  -8   3   3        9.54       14.64      3.55 o 
  -7   3   3       16.49       18.20      3.37 o 
  -6   3   3       18.48       19.39      2.11 o 
  -5   3   3       88.08       91.93      4.05 o 
  -4   3   3        2.90        2.16      0.63 o 
  -3   3   3      129.88      156.37      4.19 o 
  -2   3   3        0.05        0.26      0.62 o 
  -1   3   3      162.33      176.38      5.12 o 
   0   3   3      906.27     1056.87     23.21 o 
   1   3   3      313.21      332.21      7.51 o 
   2   3   3      551.34      628.63     12.35 o 
   3   3   3       48.88       57.20      1.30 o 
   4   3   3       40.13       29.49      1.02 o 
   5   3   3       81.46       79.77      2.12 o 
   6   3   3       91.51      102.11      2.64 o 
   7   3   3       71.34       80.77      2.76 o 
   8   3   3        2.19        0.38      1.03 o 
   9   3   3        4.66        5.31      1.80 o 
  -8   4   3        0.05       -3.91      4.09 o 
  -7   4   3        0.63       -4.21      4.21 o 
  -6   4   3        0.23       -0.24      0.83 o 
  -5   4   3        8.01        8.18      0.85 o 
  -4   4   3        5.24        4.17      0.56 o 
  -3   4   3      199.42      225.42      6.88 o 
  -2   4   3       16.87        9.22      1.09 o 
  -1   4   3      723.31      884.24     19.22 o 
   0   4   3      122.64      152.00      4.52 o 
   1   4   3     1272.89     1824.81     37.34 o 
   2   4   3      359.99      396.61      7.48 o 
   3   4   3      926.23     1175.94     20.30 o 
   4   4   3        8.40        5.86      0.51 o 
   5   4   3        0.27        0.93      0.52 o 
   6   4   3      145.45      151.97      4.06 o 
   7   4   3       14.00       13.36      1.12 o 
   8   4   3        2.84        2.07      1.06 o 
   9   4   3        5.80        4.60      1.69 o 
  -7   5   3       15.80       10.34      3.89 o 
  -6   5   3        2.27        3.39      1.07 o 
  -5   5   3       37.30       41.27      1.78 o 
  -4   5   3        1.79        5.20      0.99 o 
  -3   5   3       52.58       66.14      2.49 o 
  -2   5   3      125.77      153.67      4.04 o 
  -1   5   3      308.48      346.85      7.79 o 
   0   5   3      511.21      613.30     12.03 o 
   1   5   3      420.58      428.67      8.59 o 
   2   5   3      159.79      194.51      3.68 o 
   3   5   3       14.31       13.57      0.65 o 
   4   5   3       27.60       33.89      0.97 o 
   5   5   3        5.15        4.55      0.63 o 
   6   5   3       82.73       77.77      2.29 o 
   7   5   3        0.69        1.61      0.88 o 
   8   5   3       23.23       20.83      1.57 o 
   9   5   3        0.32       -1.26      1.99 o 
  -7   6   3        0.03       -0.07      4.03 o 
  -6   6   3        0.50        2.15      2.67 o 
  -5   6   3       17.78       15.27      1.48 o 
  -4   6   3        1.66        2.59      1.03 o 
  -3   6   3       41.74       44.34      1.91 o 
  -2   6   3       90.29      100.13      2.97 o 
  -1   6   3       16.28       22.91      0.91 o 
   0   6   3        6.25        9.61      0.58 o 
   1   6   3       65.45       54.13      1.52 o 
   2   6   3       47.29       36.07      0.97 o 
   3   6   3       37.86       32.65      0.88 o 
   4   6   3       39.22       34.94      1.18 o 
   5   6   3      121.21      127.70      3.46 o 
   6   6   3       18.55       18.25      0.96 o 
   7   6   3        1.31        0.80      1.05 o 
   8   6   3       17.63       23.77      1.48 o 
  -6   7   3        4.31        1.45      2.65 o 
  -5   7   3        0.20        0.61      1.23 o 
  -4   7   3       11.45       10.16      1.25 o 
  -3   7   3       12.32       14.95      1.27 o 
  -2   7   3        1.12        1.08      0.85 o 
  -1   7   3        3.06        2.35      0.70 o 
   0   7   3       38.05       40.60      1.31 o 
   1   7   3        3.74        2.58      0.45 o 
   2   7   3        0.07       -0.03      0.32 o 
   3   7   3       16.86       16.82      1.45 o 
   4   7   3       39.47       40.90      2.21 o 
   5   7   3        0.63        1.46      1.59 o 
   6   7   3       23.55       29.64      1.07 o 
   7   7   3       35.72       31.45      1.41 o 
   8   7   3        2.45        6.51      5.19 o 
  -6   8   3        0.93       -0.28      2.65 o 
  -5   8   3        6.08        8.45      3.33 o 
  -4   8   3        0.61       -0.65      1.33 o 
  -3   8   3        9.52        7.08      1.33 o 
  -2   8   3        1.85        2.03      0.98 o 
  -1   8   3        0.09       -0.36      0.85 o 
   0   8   3      120.63      128.60      2.88 o 
   1   8   3       24.07       25.57      0.98 o 
   2   8   3      192.18      203.65      4.03 o 
   3   8   3       18.81       14.60      1.40 o 
   4   8   3        0.11        0.89      1.24 o 
   5   8   3        9.52       12.49      2.06 o 
   6   8   3        3.47        2.88      2.26 o 
   7   8   3       32.11       38.35      3.48 o 
   8   8   3        0.18       -4.02      4.02 o 
  -5   9   3        0.10        0.28      2.58 o 
  -4   9   3        0.01       -0.62      2.75 o 
  -3   9   3        2.32        3.07      1.27 o 
  -2   9   3        3.89        4.51      1.35 o 
  -1   9   3       12.15       11.73      1.63 o 
   0   9   3        0.50        1.62      0.78 o 
   1   9   3       13.22       13.01      0.82 o 
   2   9   3        0.08        1.44      1.12 o 
   3   9   3        7.99        8.07      1.16 o 
   4   9   3       24.96       22.69      2.60 o 
   5   9   3        1.94        2.20      2.14 o 
   6   9   3        6.77       11.52      2.61 o 
   7   9   3        1.89        1.26      2.36 o 
  -4  10   3        0.00       -2.78      3.36 o 
  -3  10   3        3.69        1.46      2.60 o 
  -2  10   3        5.82        3.70      1.66 o 
  -1  10   3        0.97        1.45      1.51 o 
   0  10   3        0.19        1.14      0.94 o 
   1  10   3       11.74       10.45      0.92 o 
   2  10   3        1.97        2.28      1.53 o 
   3  10   3        2.97        5.14      1.97 o 
   4  10   3        0.00        4.18      1.89 o 
   5  10   3        3.92        4.55      1.67 o 
   6  10   3        0.60        0.85      2.82 o 
  -3  11   3        0.55        1.27      3.99 o 
  -2  11   3        2.03        1.45      2.74 o 
  -1  11   3        0.28       -1.77      2.53 o 
   1  11   3       37.79       39.43      3.88 o 
   2  11   3       17.63       12.12      2.23 o 
   3  11   3       20.38       33.25      2.32 o 
   4  11   3       19.40       18.37      2.24 o 
   5  11   3        1.97       -1.69      1.69 o 
   1  12   3        0.01       -3.05      3.55 o 
   2  12   3       14.67        3.67      1.48 o 
  -4 -10   4       19.99       22.93      3.04 o 
  -3 -10   4       16.54        9.99      2.55 o 
  -2 -10   4       18.69       24.20      3.09 o 
  -1 -10   4       10.13      263.08     33.79 o 
   0 -10   4        5.73       -0.21      1.12 o 
   1 -10   4       10.83       13.39      1.63 o 
   2 -10   4        3.60        3.45      3.01 o 
  -5  -9   4        6.53       10.88      4.85 o 
  -4  -9   4       15.51       18.99      2.61 o 
  -3  -9   4        0.19        0.58      2.15 o 
  -2  -9   4        0.49        0.24      1.46 o 
  -1  -9   4       19.44       18.88      1.07 o 
   0  -9   4        1.13       -0.45      0.80 o 
   1  -9   4        0.59       -0.84      1.22 o 
   2  -9   4        6.97        7.27      1.27 o 
   3  -9   4        0.43       -1.26      1.26 o 
   4  -9   4        0.72        0.78      3.25 o 
  -6  -8   4        2.29       -3.46      3.46 o 
  -5  -8   4        5.55        6.21      2.14 o 
  -4  -8   4        4.26        5.73      2.21 o 
  -3  -8   4       13.29       13.29      2.00 o 
  -2  -8   4        6.12        4.96      0.66 o 
  -1  -8   4       38.83       39.64      1.64 o 
   0  -8   4       22.86       25.39      1.63 o 
   1  -8   4        8.07        7.73      1.03 o 
   2  -8   4        4.73        3.90      0.85 o 
   3  -8   4        0.21        0.55      1.43 o 
   4  -8   4        0.12       -0.84      2.14 o 
   5  -8   4       25.28       28.52      5.18 o 
  -7  -7   4        1.20        3.40      5.81 o 
  -6  -7   4        0.86        0.45      0.55 o 
  -5  -7   4       16.57       14.48      0.72 o 
  -4  -7   4       11.30       12.68      0.61 o 
  -3  -7   4      100.61      104.89      2.76 o 
  -2  -7   4       50.31       51.31      1.63 o 
  -1  -7   4       85.84       86.54      3.19 o 
   0  -7   4       38.40       41.33      1.59 o 
   1  -7   4       14.79       14.03      0.99 o 
   2  -7   4        0.22        0.30      0.78 o 
   3  -7   4        4.44        4.30      1.36 o 
   4  -7   4        0.27        0.96      1.36 o 
   5  -7   4        0.25        1.01      2.15 o 
   6  -7   4       33.49       39.40      5.34 o 
  -7  -6   4        4.21        5.87      1.52 o 
  -6  -6   4       14.72       18.59      1.19 o 
  -5  -6   4        0.55        1.29      0.83 o 
  -4  -6   4        5.75        5.61      0.70 o 
  -3  -6   4       14.68       12.41      0.76 o 
  -2  -6   4       11.66       10.89      0.72 o 
  -1  -6   4        0.39        0.41      0.45 o 
   0  -6   4      124.45      144.89      4.01 o 
   1  -6   4        1.42        2.47      0.63 o 
   2  -6   4        6.54        7.91      0.81 o 
   3  -6   4        2.10        5.66      1.44 o 
   4  -6   4       11.63        8.27      1.50 o 
   5  -6   4        0.19       -1.30      1.30 o 
   6  -6   4        2.99        4.29      3.33 o 
   7  -6   4        3.93       -1.19      4.26 o 
  -8  -5   4        8.79       12.41      1.94 o 
  -7  -5   4        7.68        6.00      1.18 o 
  -6  -5   4       43.90       51.94      1.92 o 
  -5  -5   4       64.93       65.31      2.02 o 
  -4  -5   4       14.74       14.74      0.91 o 
  -3  -5   4       11.41       10.41      0.72 o 
  -2  -5   4       42.45       38.12      1.30 o 
  -1  -5   4       15.67       14.66      0.75 o 
   0  -5   4        1.46        0.77      0.62 o 
   1  -5   4        0.47        4.55      0.78 o 
   2  -5   4       21.98       22.30      1.03 o 
   3  -5   4        0.76       -0.46      1.26 o 
   4  -5   4       20.28       20.46      2.19 o 
   5  -5   4        2.66        3.46      1.90 o 
   6  -5   4        0.12        1.03      2.27 o 
   7  -5   4        1.28        3.57      3.39 o 
  -8  -4   4        0.59       -0.12      1.39 o 
  -7  -4   4       24.03       24.50      1.49 o 
  -6  -4   4        2.03        2.10      0.94 o 
  -5  -4   4       44.79       43.64      1.55 o 
  -4  -4   4        4.30        2.41      0.58 o 
  -3  -4   4      225.83      235.66      4.70 o 
  -2  -4   4       11.15       16.03      0.74 o 
  -1  -4   4        3.38        5.68      0.60 o 
   0  -4   4       31.26       31.73      1.53 o 
   1  -4   4       18.77       12.02      0.98 o 
   2  -4   4       69.66       72.33      2.32 o 
   3  -4   4        5.73        4.88      1.15 o 
   4  -4   4        0.42        0.02      1.19 o 
   5  -4   4       42.14       50.78      3.00 o 
   6  -4   4        1.70       -1.06      2.05 o 
   7  -4   4        0.58        1.98      3.19 o 
   8  -4   4       13.12       13.49      3.70 o 
  -9  -3   4        2.84       -2.27      2.27 o 
  -8  -3   4        3.03        3.99      1.43 o 
  -7  -3   4       10.53       12.67      1.43 o 
  -6  -3   4        0.57        0.35      1.08 o 
  -5  -3   4       64.95       79.24      2.16 o 
  -4  -3   4       41.74       45.61      1.32 o 
  -3  -3   4      128.87      156.07      3.38 o 
  -2  -3   4      178.11      180.36      3.96 o 
  -1  -3   4      320.87      383.94      8.75 o 
   0  -3   4       20.57       22.58      0.89 o 
   1  -3   4      191.03      224.84      6.95 o 
   2  -3   4      163.91      152.44      4.58 o 
   3  -3   4        0.00       -0.52      0.79 o 
   4  -3   4       10.08        6.71      1.19 o 
   5  -3   4      131.12      146.77      5.32 o 
   6  -3   4      100.58      111.77      6.23 o 
   7  -3   4       12.61       12.75      3.38 o 
   8  -3   4        0.05        0.38      3.18 o 
  -8  -2   4        0.23        0.76      1.65 o 
  -7  -2   4       50.98       50.99      1.97 o 
  -6  -2   4       26.38       21.85      1.20 o 
  -5  -2   4      150.28      161.78      4.32 o 
  -4  -2   4        3.59        2.36      0.60 o 
  -3  -2   4      274.86      292.51      5.33 o 
  -2  -2   4       86.26       99.54      2.53 o 
  -1  -2   4      286.36      316.47      7.12 o 
   0  -2   4        6.22        9.79      0.75 o 
   1  -2   4        0.62        0.55      0.48 o 
   2  -2   4      289.99      291.92      8.40 o 
   3  -2   4       55.97       51.34      2.63 o 
   4  -2   4        8.35        6.75      1.23 o 
   5  -2   4       75.82       69.36      3.43 o 
   6  -2   4        7.79        9.40      1.59 o 
   7  -2   4        0.42       -1.45      1.45 o 
   8  -2   4        8.15        2.93      2.18 o 
   9  -2   4        2.60        6.72      8.62 o 
  -9  -1   4       12.20       10.39      3.38 o 
  -8  -1   4        0.02        0.24      1.57 o 
  -7  -1   4        5.75        7.68      1.07 o 
  -6  -1   4       10.57        8.29      0.77 o 
  -5  -1   4       47.16       42.00      1.31 o 
  -4  -1   4        0.12        0.08      0.48 o 
  -3  -1   4      134.98      123.51      2.73 o 
  -2  -1   4        5.20        4.09      0.46 o 
  -1  -1   4      138.16      130.07      3.19 o 
   0  -1   4      412.83      492.67     13.10 o 
   1  -1   4       61.71       43.13      1.58 o 
   2  -1   4      638.11      701.38     17.93 o 
   3  -1   4       13.33       13.42      0.65 o 
   4  -1   4       20.21       23.39      1.50 o 
   5  -1   4        5.03        3.68      1.28 o 
   6  -1   4       35.14       35.21      2.27 o 
   7  -1   4       23.83       23.58      2.38 o 
   8  -1   4       38.28       51.39      5.19 o 
   9  -1   4       19.41       19.04      4.57 o 
  -9   0   4        9.81       11.52      3.68 o 
  -8   0   4        0.69        0.37      1.66 o 
  -7   0   4        2.51        0.75      1.56 o 
  -6   0   4        7.81        7.06      1.21 o 
  -5   0   4        8.28        6.90      1.08 o 
  -4   0   4        1.27        0.15      0.45 o 
  -3   0   4       57.16       62.95      1.69 o 
  -2   0   4      142.32      134.67      3.40 o 
  -1   0   4     1615.65     2114.07     49.87 o 
   0   0   4      133.19      121.58      3.05 o 
   1   0   4      331.47      312.89      9.73 o 
   2   0   4        4.11        4.94      0.50 o 
   3   0   4        1.27        0.83      0.36 o 
   4   0   4      212.32      224.16      6.83 o 
   5   0   4        6.42        4.37      0.68 o 
   6   0   4      342.89      363.66      9.19 o 
   7   0   4       56.49       59.01      1.97 o 
   8   0   4       14.36        9.02      1.27 o 
   9   0   4        0.14       -1.52      3.27 o 
  -9   1   4        0.16        0.73      2.86 o 
  -8   1   4        7.37        7.01      3.27 o 
  -7   1   4        1.32       -0.35      1.73 o 
  -6   1   4       15.01       19.23      1.86 o 
  -5   1   4       15.51       18.12      1.15 o 
  -4   1   4      209.39      231.65      6.21 o 
  -3   1   4       54.10       57.23      2.41 o 
  -2   1   4      136.04      150.89      4.84 o 
  -1   1   4      175.92      160.51      4.92 o 
   0   1   4       97.77       90.06      2.84 o 
   1   1   4      547.18      621.46     15.67 o 
   2   1   4        0.75        0.82      0.29 o 
   3   1   4      881.13      954.45     18.20 o 
   4   1   4      248.02      270.29      6.37 o 
   5   1   4       27.11       27.66      1.05 o 
   6   1   4        2.60        1.24      0.74 o 
   7   1   4       23.43       23.63      1.34 o 
   8   1   4       57.26       55.51      2.08 o 
   9   1   4        8.27        3.33      2.17 o 
  -8   2   4        0.14       -2.64      3.42 o 
  -7   2   4        0.99        1.94      1.81 o 
  -6   2   4        8.48        8.06      1.37 o 
  -5   2   4        0.85        0.55      1.04 o 
  -4   2   4       19.92       24.08      1.46 o 
  -3   2   4        3.92        7.38      1.14 o 
  -2   2   4      284.15      273.55      8.85 o 
  -1   2   4      214.65      206.02      6.04 o 
   0   2   4     1100.82     1198.96     40.14 o 
   1   2   4      113.02      112.21      3.15 o 
   2   2   4       15.24       10.57      0.47 o 
   3   2   4       84.96       89.99      1.83 o 
   4   2   4       99.81       87.78      1.98 o 
   5   2   4       48.78       46.96      1.40 o 
   6   2   4       86.62       92.69      2.48 o 
   7   2   4       73.50       77.88      2.44 o 
   8   2   4       25.40       25.25      1.57 o 
   9   2   4        4.61        3.85      2.18 o 
  -8   3   4        0.48        0.74      2.18 o 
  -7   3   4       33.60       27.37      3.89 o 
  -6   3   4       35.57       34.49      2.30 o 
  -5   3   4       41.02       46.85      2.21 o 
  -4   3   4       52.09       47.66      2.35 o 
  -3   3   4        7.65        7.67      1.02 o 
  -2   3   4        4.75        3.45      0.62 o 
  -1   3   4       68.23       68.08      2.20 o 
   0   3   4       91.01       98.65      3.28 o 
   1   3   4       26.44       11.37      0.52 o 
   2   3   4      216.00      220.00      4.56 o 
   3   3   4        3.12        6.96      0.44 o 
   4   3   4       32.22       30.73      0.96 o 
   5   3   4       33.88       31.95      1.40 o 
   6   3   4       28.00       31.44      1.26 o 
   7   3   4        2.26        3.13      0.89 o 
   8   3   4        2.45        1.12      1.11 o 
   9   3   4       15.90       16.31      1.87 o 
  -8   4   4        3.80        3.60      4.49 o 
  -7   4   4        6.26        7.67      2.61 o 
  -6   4   4        0.49        2.75      2.63 o 
  -5   4   4       13.01       13.23      2.08 o 
  -4   4   4       11.69       13.42      1.35 o 
  -3   4   4      298.00      324.33     10.28 o 
  -2   4   4        3.10        3.31      0.69 o 
  -1   4   4       43.83       47.27      1.23 o 
   0   4   4       87.30      107.95      3.06 o 
   1   4   4      217.19      232.57      6.27 o 
   2   4   4       44.16       27.68      0.87 o 
   3   4   4        7.38       10.02      0.70 o 
   4   4   4        0.82        0.77      0.44 o 
   5   4   4       91.02       98.59      2.75 o 
   6   4   4       51.94       56.35      1.76 o 
   7   4   4        0.31        0.21      0.70 o 
   8   4   4        3.39        1.84      1.03 o 
   9   4   4        8.73        8.09      1.97 o 
  -7   5   4       28.68       32.94      3.98 o 
  -6   5   4       36.08       36.81      3.90 o 
  -5   5   4      126.46      140.90      5.68 o 
  -4   5   4       15.46       15.30      1.64 o 
  -3   5   4       61.69       69.48      2.41 o 
  -2   5   4      198.11      217.19      5.56 o 
  -1   5   4      504.17      588.84     11.51 o 
   0   5   4        0.00       -0.36      0.41 o 
   1   5   4        1.32        1.33      0.60 o 
   2   5   4       94.97      109.50      2.49 o 
   3   5   4      185.17      184.92      3.74 o 
   4   5   4       44.23       41.97      1.26 o 
   5   5   4        4.60        3.61      0.60 o 
   6   5   4       99.09      103.46      2.70 o 
   7   5   4        6.23        7.41      1.08 o 
   8   5   4        7.97        8.28      1.22 o 
   9   5   4        0.95        1.29      1.72 o 
  -7   6   4        9.06        0.23      4.68 o 
  -6   6   4       12.95       11.77      3.96 o 
  -5   6   4       10.16        8.28      1.57 o 
  -4   6   4      121.13      137.93      4.34 o 
  -3   6   4       51.47       53.96      2.00 o 
  -2   6   4       20.17       21.56      1.14 o 
  -1   6   4        0.32        0.70      0.55 o 
   0   6   4        8.25        5.25      0.51 o 
   1   6   4       73.48       68.03      1.98 o 
   2   6   4        1.60       -0.12      0.33 o 
   3   6   4      294.93      310.83      8.18 o 
   4   6   4        0.02        0.33      0.41 o 
   5   6   4        0.49        0.51      0.54 o 
   6   6   4       60.37       60.90      2.14 o 
   7   6   4        2.05        2.07      0.81 o 
   8   6   4        3.85        3.64      1.33 o 
  -6   7   4        9.11       15.57      5.21 o 
  -5   7   4        0.13        1.26      1.57 o 
  -4   7   4        7.26        7.24      1.30 o 
  -3   7   4        0.26        0.69      0.96 o 
  -2   7   4        0.07       -0.92      0.92 o 
  -1   7   4        2.50        3.09      0.86 o 
   0   7   4        4.84        5.97      0.65 o 
   1   7   4       14.27       16.45      0.75 o 
   2   7   4        4.75        3.71      0.44 o 
   3   7   4        3.92        2.75      0.43 o 
   4   7   4       21.59       20.47      0.72 o 
   5   7   4        0.44        0.41      0.52 o 
   6   7   4       54.35       53.86      1.81 o 
   7   7   4        0.61        0.35      0.75 o 
   8   7   4       20.42       26.50      6.54 o 
  -6   8   4        0.64       -0.16      4.33 o 
  -5   8   4        7.44       14.23      4.28 o 
  -4   8   4       12.69       12.10      1.68 o 
  -3   8   4        0.30        0.99      1.11 o 
  -2   8   4        9.28        8.74      1.25 o 
  -1   8   4       85.98      100.51      2.50 o 
   0   8   4       54.67       62.41      1.75 o 
   1   8   4       11.71       11.06      0.68 o 
   2   8   4       45.96       39.77      1.08 o 
   3   8   4       10.22       12.65      0.48 o 
   4   8   4       96.31       90.65      4.24 o 
   5   8   4       28.21       25.78      2.08 o 
   6   8   4        1.61        3.93      2.03 o 
   7   8   4       24.87       22.26      5.13 o 
   8   8   4        3.56       -2.95      3.50 o 
  -5   9   4        1.33        1.73      4.41 o 
  -4   9   4        9.32        6.62      4.38 o 
  -3   9   4       23.08       16.31      1.55 o 
  -2   9   4        0.43        1.30      1.18 o 
  -1   9   4        4.07        3.49      1.08 o 
   0   9   4       15.96       14.98      1.10 o 
   1   9   4        6.23        4.02      0.69 o 
   2   9   4        0.00       -0.03      0.47 o 
   3   9   4        1.37       -0.18      1.89 o 
   4   9   4        0.37        2.21      1.66 o 
   5   9   4        1.87       -0.12      2.15 o 
   6   9   4       26.20       24.75      2.94 o 
   7   9   4        3.04        3.94      2.66 o 
  -4  10   4        9.45        5.35      3.60 o 
  -3  10   4        0.82       -0.43      2.44 o 
  -2  10   4        0.06       -1.19      1.43 o 
  -1  10   4       11.03        7.14      1.63 o 
   0  10   4        0.71       -1.05      1.05 o 
   1  10   4        0.00        2.07      0.84 o 
   2  10   4        0.90        0.65      0.46 o 
   3  10   4       10.29       10.40      1.63 o 
   4  10   4        3.25        4.01      1.89 o 
   5  10   4        6.04        3.80      1.83 o 
   6  10   4        1.96        4.26      2.79 o 
  -3  11   4        0.54        0.20      2.40 o 
  -2  11   4        0.68       -0.48      1.88 o 
  -1  11   4        9.19       10.40      1.53 o 
   1  11   4        2.28        7.12      3.87 o 
   2  11   4        9.12       15.97      1.95 o 
   3  11   4        3.45        2.50      1.72 o 
   4  11   4        0.40       -2.13      2.13 o 
   5  11   4        5.62       -0.74      2.88 o 
   2  12   4        3.37        3.39      3.05 o 
  -3 -10   5        5.46        0.88      1.19 o 
  -2 -10   5        4.60        0.27      1.46 o 
  -1 -10   5        0.13       -1.12      2.44 o 
   0 -10   5        1.13       -0.67      1.05 o 
   1 -10   5       12.92       20.45      2.81 o 
   2 -10   5        0.01       -0.31      2.44 o 
  -5  -9   5       20.06        7.41      4.27 o 
  -4  -9   5        0.01       -3.32      3.70 o 
  -3  -9   5       19.91       26.65      6.56 o 
  -2  -9   5        4.70        3.45      1.86 o 
  -1  -9   5       25.69       28.27      1.70 o 
   0  -9   5        0.00        0.21      1.07 o 
   1  -9   5        5.64        2.52      1.16 o 
   2  -9   5        3.42        3.19      1.04 o 
   3  -9   5        3.04        1.09      3.10 o 
   4  -9   5        0.17       -2.45      3.65 o 
  -6  -8   5        7.77       -0.60      1.54 o 
  -5  -8   5        5.41       10.26      2.97 o 
  -4  -8   5       48.01       70.04      6.78 o 
  -3  -8   5        0.13       -0.50      0.50 o 
  -2  -8   5        4.78        5.38      0.76 o 
  -1  -8   5        8.53       11.30      1.06 o 
   0  -8   5        0.08        0.43      1.03 o 
   1  -8   5       26.20       25.24      1.48 o 
   2  -8   5        2.68        1.54      1.12 o 
   3  -8   5       48.45       52.70      3.30 o 
   4  -8   5        0.12       -0.41      3.27 o 
   5  -8   5        7.44        5.14      3.94 o 
  -6  -7   5        5.57        4.38      3.37 o 
  -5  -7   5       18.78       20.89      1.13 o 
  -4  -7   5       48.72       48.57      1.48 o 
  -3  -7   5        2.87        2.82      0.59 o 
  -2  -7   5        8.54       10.54      1.04 o 
  -1  -7   5       70.99       72.50      3.04 o 
   0  -7   5        0.32        2.26      0.98 o 
   1  -7   5      110.97      114.12      3.38 o 
   2  -7   5       23.60       22.24      1.17 o 
   3  -7   5       71.37       70.58      2.69 o 
   4  -7   5       17.40       12.74      1.85 o 
   5  -7   5       12.64       13.61      3.97 o 
   6  -7   5        8.56        9.41      4.19 o 
  -7  -6   5        4.38        4.55      1.81 o 
  -6  -6   5        0.11        0.60      0.99 o 
  -5  -6   5       16.15       13.15      0.97 o 
  -4  -6   5        0.28        0.38      0.65 o 
  -3  -6   5       33.72       32.80      1.34 o 
  -2  -6   5        1.20        1.72      0.59 o 
  -1  -6   5       90.33       94.55      3.12 o 
   0  -6   5       43.72       42.21      1.81 o 
   1  -6   5       29.49       30.07      1.64 o 
   2  -6   5       70.46       62.84      2.39 o 
   3  -6   5        0.01        0.79      1.37 o 
   4  -6   5       23.26       19.19      1.84 o 
   5  -6   5       14.23       26.00      4.78 o 
   6  -6   5       10.00       21.44      3.99 o 
   7  -6   5        0.60       -4.24      4.24 o 
  -7  -5   5       11.06       13.41      1.50 o 
  -6  -5   5        5.64        6.29      1.22 o 
  -5  -5   5        0.75        1.27      0.78 o 
  -4  -5   5        8.23        8.76      0.83 o 
  -3  -5   5       45.11       42.32      1.61 o 
  -2  -5   5        3.25        5.22      0.67 o 
  -1  -5   5        0.87       -0.23      0.50 o 
   0  -5   5        8.64        6.67      0.78 o 
   1  -5   5        4.65        2.17      0.81 o 
   2  -5   5        0.11        1.66      0.66 o 
   3  -5   5       35.10       37.55      2.37 o 
   4  -5   5        2.71        1.53      1.24 o 
   5  -5   5        0.00       -1.35      1.35 o 
   6  -5   5       53.59       68.93      6.70 o 
   7  -5   5       16.02       25.63      5.20 o 
  -8  -4   5        0.35        1.72      2.09 o 
  -7  -4   5        0.01        1.22      1.22 o 
  -6  -4   5        1.03        1.82      1.07 o 
  -5  -4   5        5.76        8.76      1.04 o 
  -4  -4   5        0.23        1.65      0.85 o 
  -3  -4   5       25.88       25.14      1.09 o 
  -2  -4   5       16.30       17.19      0.94 o 
  -1  -4   5      194.83      216.78      5.07 o 
   0  -4   5        2.98        2.89      0.62 o 
   1  -4   5       66.98       59.07      2.00 o 
   2  -4   5       92.51       87.65      3.98 o 
   3  -4   5       28.41       29.68      2.65 o 
   4  -4   5        2.12        2.78      1.18 o 
   5  -4   5       12.76       10.63      1.87 o 
   6  -4   5       17.42       13.53      3.02 o 
   7  -4   5        0.19        0.05      2.88 o 
   8  -4   5        0.35        0.10      2.60 o 
  -8  -3   5        1.10       -0.67      1.60 o 
  -7  -3   5        1.38        0.05      1.11 o 
  -6  -3   5       37.14       38.83      1.57 o 
  -5  -3   5        3.06        1.75      0.86 o 
  -4  -3   5       90.80       96.83      2.70 o 
  -3  -3   5        8.87        6.37      0.63 o 
  -2  -3   5       41.35       35.40      1.31 o 
  -1  -3   5      129.74      132.59      3.09 o 
   0  -3   5      237.94      242.86      5.94 o 
   1  -3   5      227.85      241.27      7.30 o 
   2  -3   5       36.64       43.55      1.82 o 
   3  -3   5      297.89      283.10      6.99 o 
   4  -3   5        5.70        5.46      1.42 o 
   5  -3   5       15.70       16.22      1.80 o 
   6  -3   5        0.21        0.25      1.34 o 
   7  -3   5        0.86        0.54      2.86 o 
   8  -3   5        1.01        0.28      3.70 o 
  -8  -2   5        7.09        9.31      2.50 o 
  -7  -2   5       52.81       49.64      1.85 o 
  -6  -2   5        0.06        0.59      0.77 o 
  -5  -2   5      176.68      180.85      4.71 o 
  -4  -2   5        0.25        0.77      0.66 o 
  -3  -2   5        1.68        1.31      0.50 o 
  -2  -2   5       50.90       44.91      1.28 o 
  -1  -2   5        0.08        0.41      0.37 o 
   0  -2   5      222.90      212.02      6.17 o 
   1  -2   5      178.49      191.92      5.48 o 
   2  -2   5        4.55        4.67      0.67 o 
   3  -2   5        1.83        1.42      0.35 o 
   4  -2   5       48.79       60.85      3.00 o 
   5  -2   5       25.90       24.98      2.07 o 
   6  -2   5       12.61       10.30      2.28 o 
   7  -2   5       19.01       14.17      2.95 o 
   8  -2   5        1.87        1.19      2.58 o 
   9  -2   5        0.02       -1.18      2.93 o 
  -8  -1   5        0.14        0.48      1.59 o 
  -7  -1   5       27.98       28.06      1.58 o 
  -6  -1   5        0.57        1.24      0.82 o 
  -5  -1   5        2.55        0.53      0.68 o 
  -4  -1   5       85.75       85.24      2.04 o 
  -3  -1   5        1.83        1.90      0.56 o 
  -2  -1   5       62.30       60.84      1.49 o 
  -1  -1   5      779.25      843.85     17.67 o 
   0  -1   5      280.61      278.51      9.68 o 
   1  -1   5      286.93      277.35      8.91 o 
   2  -1   5       38.56       36.12      1.45 o 
   3  -1   5      115.13      128.49      3.36 o 
   4  -1   5       49.49       51.52      2.58 o 
   5  -1   5        0.56        1.03      0.98 o 
   6  -1   5       69.80       70.79      3.87 o 
   7  -1   5       58.70       61.75      4.00 o 
   8  -1   5        1.22       -0.47      2.75 o 
   9  -1   5        0.96        1.41      2.64 o 
  -8   0   5        2.05        0.09      2.93 o 
  -7   0   5        2.11        2.87      1.09 o 
  -6   0   5        9.24        8.65      0.82 o 
  -5   0   5       20.66       23.63      0.99 o 
  -4   0   5        6.04        8.04      0.75 o 
  -3   0   5      383.35      397.96     10.52 o 
  -2   0   5        0.03        0.38      0.46 o 
  -1   0   5        2.61        3.42      0.39 o 
   0   0   5       59.33       46.60      1.30 o 
   1   0   5     2025.10     2565.60     66.45 o 
   2   0   5      210.77      223.56      8.29 o 
   3   0   5      179.15      159.81      4.44 o 
   4   0   5      569.77      638.21     21.03 o 
   5   0   5      183.83      196.70      6.74 o 
   6   0   5       12.87       12.58      1.48 o 
   7   0   5        0.04        0.89      1.44 o 
   8   0   5        8.46        8.13      2.26 o 
   9   0   5        0.16        1.61      3.11 o 
  -8   1   5        4.00        1.50      3.60 o 
  -7   1   5       12.11       12.21      0.91 o 
  -6   1   5        6.41        7.48      0.77 o 
  -5   1   5       38.48       36.89      1.89 o 
  -4   1   5       14.80       13.67      1.56 o 
  -3   1   5        3.60        5.01      0.89 o 
  -2   1   5      313.16      360.20      8.80 o 
  -1   1   5       82.11      104.54      3.02 o 
   0   1   5      417.18      477.03     17.34 o 
   1   1   5      169.90      125.17      2.92 o 
   2   1   5     1673.65     2196.75     50.63 o 
   3   1   5      210.77      210.02      5.06 o 
   4   1   5      239.85      253.01      8.48 o 
   5   1   5       48.04       40.65      1.54 o 
   6   1   5       44.28       41.98      1.48 o 
   7   1   5        0.03       -0.85      0.85 o 
   8   1   5       11.17        6.03      1.31 o 
   9   1   5        2.66       -0.18      3.04 o 
  -8   2   5        8.55        9.34      4.40 o 
  -7   2   5        1.22        6.00      2.42 o 
  -6   2   5        0.41        0.67      1.19 o 
  -5   2   5      107.10      116.62      4.26 o 
  -4   2   5        9.93        9.21      1.34 o 
  -3   2   5        8.17        8.22      1.58 o 
  -2   2   5      202.65      181.08      5.80 o 
  -1   2   5      348.42      395.89     14.21 o 
   0   2   5      977.91     1122.04     34.33 o 
   1   2   5       31.82       40.86      1.87 o 
   2   2   5      649.20      670.36     15.12 o 
   3   2   5        0.00        1.15      0.41 o 
   4   2   5      173.52      159.80      3.20 o 
   5   2   5        5.92        3.99      0.71 o 
   6   2   5      173.13      169.40      4.04 o 
   7   2   5       13.90       14.02      1.40 o 
   8   2   5        9.89        5.66      1.15 o 
   9   2   5        9.44       17.05      5.14 o 
  -8   3   5        8.26        5.20      3.09 o 
  -7   3   5        0.10        2.50      2.57 o 
  -6   3   5        1.10        1.92      2.50 o 
  -5   3   5      149.22      164.98      5.56 o 
  -4   3   5       35.72       36.28      1.93 o 
  -3   3   5        8.95        7.98      1.27 o 
  -2   3   5      138.51      151.44      5.93 o 
  -1   3   5      485.96      512.10     14.58 o 
   0   3   5       82.52       79.87      2.54 o 
   1   3   5      136.19      150.78      3.61 o 
   2   3   5       34.42       31.81      1.08 o 
   3   3   5       13.41       10.75      0.53 o 
   4   3   5      126.52      132.68      2.85 o 
   5   3   5        0.61       -0.59      0.59 o 
   6   3   5       10.79       11.58      0.89 o 
   7   3   5       71.49       67.19      2.25 o 
   8   3   5        5.47        5.28      1.04 o 
   9   3   5        0.77        1.18      1.51 o 
  -8   4   5        0.19       -0.39      4.38 o 
  -7   4   5        0.94        4.00      3.96 o 
  -6   4   5        0.94        3.65      3.02 o 
  -5   4   5       12.87       15.72      2.12 o 
  -4   4   5       47.77       52.77      2.50 o 
  -3   4   5       40.33       33.37      2.00 o 
  -2   4   5       11.57       14.68      1.05 o 
  -1   4   5      108.67       92.18      3.76 o 
   0   4   5       10.36       14.65      0.77 o 
   1   4   5       51.37       59.91      1.79 o 
   2   4   5       15.89       23.51      0.81 o 
   3   4   5      187.32      205.68      4.56 o 
   4   4   5       77.69       73.89      2.04 o 
   5   4   5        2.79        2.48      0.63 o 
   6   4   5        0.31       -0.26      0.86 o 
   7   4   5        8.72       10.30      1.14 o 
   8   4   5        0.20        0.54      1.12 o 
   9   4   5        4.02        0.54      1.81 o 
  -7   5   5        8.73        7.31      3.89 o 
  -6   5   5        2.24        7.09      3.05 o 
  -5   5   5       15.75       14.72      2.19 o 
  -4   5   5       31.08       29.86      1.99 o 
  -3   5   5        0.08       -0.48      1.11 o 
  -2   5   5       10.38        8.53      0.77 o 
  -1   5   5        0.67        1.28      0.51 o 
   0   5   5      154.47      171.86      4.54 o 
   1   5   5      657.36      684.75     16.26 o 
   2   5   5        6.01        5.65      0.50 o 
   3   5   5       37.06       26.62      0.93 o 
   4   5   5        1.00       -0.03      0.52 o 
   5   5   5        9.99        9.45      0.75 o 
   6   5   5        6.87        5.35      0.82 o 
   7   5   5        0.03        0.46      0.89 o 
   8   5   5        4.00        4.16      1.41 o 
   9   5   5        1.13        2.29      1.54 o 
  -7   6   5        5.34        6.94      5.00 o 
  -6   6   5        1.70        5.66      4.34 o 
  -5   6   5        5.11        4.66      1.74 o 
  -4   6   5       46.07       50.55      2.05 o 
  -3   6   5        3.98        3.97      0.80 o 
  -2   6   5       51.20       52.72      2.16 o 
  -1   6   5      103.67      108.76      2.77 o 
   0   6   5       12.18        8.26      0.88 o 
   1   6   5        0.29        0.82      0.43 o 
   2   6   5       10.04       10.56      0.91 o 
   3   6   5       29.42       21.67      0.80 o 
   4   6   5        9.31       10.72      0.67 o 
   5   6   5       36.04       33.16      1.32 o 
   6   6   5        8.97        9.74      0.93 o 
   7   6   5        6.54        8.72      1.06 o 
   8   6   5        0.34        1.06      1.18 o 
  -6   7   5        1.83        1.49      4.18 o 
  -5   7   5        7.37        6.01      2.25 o 
  -4   7   5       47.50       48.46      2.57 o 
  -3   7   5       28.59       28.75      1.63 o 
  -2   7   5        0.67        0.17      0.94 o 
  -1   7   5        3.07        3.17      0.83 o 
   0   7   5       38.63       42.60      1.54 o 
   1   7   5       15.52       17.97      1.12 o 
   2   7   5        0.97        0.80      0.53 o 
   3   7   5        5.10        7.77      0.59 o 
   4   7   5       38.46       37.12      1.27 o 
   5   7   5        1.46        1.06      0.60 o 
   6   7   5       23.07       23.00      1.04 o 
   7   7   5        3.01        2.89      0.97 o 
   8   7   5        9.82        7.61      1.73 o 
  -6   8   5        2.29        4.85      3.96 o 
  -5   8   5        0.31        7.19      4.26 o 
  -4   8   5        0.96       -0.71      1.87 o 
  -3   8   5       11.65        7.57      1.63 o 
  -2   8   5        0.38       -0.93      1.24 o 
  -1   8   5        0.46        0.66      0.89 o 
   0   8   5      116.94      112.71      2.86 o 
   1   8   5       29.37       35.59      1.32 o 
   2   8   5      164.04      140.75      3.35 o 
   3   8   5       57.33       55.99      1.74 o 
   4   8   5       26.65       19.47      0.88 o 
   5   8   5        5.62        4.65      0.46 o 
   6   8   5        0.89        1.86      0.50 o 
   7   8   5        2.06       -0.02      3.27 o 
  -5   9   5        0.25       -1.97      5.01 o 
  -4   9   5        3.30       16.88      8.07 o 
  -3   9   5        6.51        1.50      1.52 o 
  -2   9   5        1.18        0.60      1.11 o 
  -1   9   5       74.09       77.14      3.16 o 
   0   9   5        2.08        1.41      0.96 o 
   1   9   5       36.29       26.18      1.30 o 
   2   9   5        3.20        2.60      0.75 o 
   3   9   5        2.00        0.38      0.63 o 
   4   9   5       17.41        8.75      1.58 o 
   5   9   5        5.85        2.69      1.88 o 
   6   9   5       37.44       38.16      2.90 o 
   7   9   5        1.09       -1.06      2.36 o 
  -4  10   5       12.91       14.87      2.66 o 
  -3  10   5        1.52        3.54      3.40 o 
  -2  10   5        0.66        0.83      1.31 o 
  -1  10   5        0.26       -0.81      1.27 o 
   0  10   5        0.00       -0.22      1.03 o 
   1  10   5       26.90       23.35      1.52 o 
   2  10   5        3.52        3.48      0.69 o 
   3  10   5       34.79       34.32      2.27 o 
   4  10   5        6.57        8.92      3.31 o 
   5  10   5        4.92       10.11      3.48 o 
   6  10   5        0.18       -2.33      2.33 o 
  -2  11   5        0.96        0.43      2.12 o 
  -1  11   5        4.87        3.61      2.55 o 
   0  11   5        1.02        2.03      1.31 o 
   1  11   5        4.01        0.97      3.07 o 
   2  11   5        1.82        2.57      1.90 o 
   3  11   5        0.29        5.35      3.03 o 
   4  11   5        2.18        1.06      1.51 o 
   5  11   5        0.62        0.02      2.28 o 
  -1 -10   6        3.30        1.08      1.13 o 
   0 -10   6       11.75        1.93      1.74 o 
  -4  -9   6        3.69       -0.95      2.97 o 
  -3  -9   6        4.20       13.00      4.64 o 
  -2  -9   6        0.73        0.82      3.42 o 
  -1  -9   6        0.61        0.32      1.51 o 
   0  -9   6        1.37        2.05      1.19 o 
   1  -9   6        1.74        0.28      0.80 o 
   2  -9   6        1.60       -0.41      1.99 o 
   3  -9   6        0.01       -2.51      2.51 o 
  -5  -8   6       15.64       18.64      4.65 o 
  -4  -8   6       10.32       32.73      6.87 o 
  -3  -8   6        9.22       12.45      1.11 o 
  -2  -8   6        9.50        7.97      1.00 o 
  -1  -8   6        0.31        2.59      1.08 o 
   0  -8   6        2.51        1.61      0.90 o 
   1  -8   6        6.72        4.88      1.12 o 
   2  -8   6        0.91        1.14      0.97 o 
   3  -8   6        2.06       -0.85      2.15 o 
   4  -8   6        1.34       -1.96      3.33 o 
  -6  -7   6        1.86        2.20      1.58 o 
  -5  -7   6       22.01       22.11      1.90 o 
  -4  -7   6        7.98        9.37      1.01 o 
  -3  -7   6       66.81       67.35      2.17 o 
  -2  -7   6       24.00       24.73      1.29 o 
  -1  -7   6      180.47      189.10      7.13 o 
   0  -7   6        7.89        5.85      1.01 o 
   1  -7   6       58.83       53.40      1.98 o 
   2  -7   6        1.76        1.18      1.01 o 
   3  -7   6        2.09       -0.36      1.67 o 
   4  -7   6        7.48        6.11      2.78 o 
   5  -7   6        9.16       10.27      4.07 o 
   6  -7   6        2.08        6.72      4.61 o 
  -7  -6   6        6.60        1.37      2.54 o 
  -6  -6   6        5.56        2.47      0.85 o 
  -5  -6   6        7.59        6.66      0.98 o 
  -4  -6   6       71.48       71.16      2.40 o 
  -3  -6   6       24.26       22.36      1.27 o 
  -2  -6   6      113.81      108.63      3.41 o 
  -1  -6   6        0.64        1.20      0.78 o 
   0  -6   6      158.05      147.25      4.50 o 
   1  -6   6        6.01        8.46      1.18 o 
   2  -6   6       52.32       46.77      1.90 o 
   3  -6   6        3.80        4.77      0.59 o 
   4  -6   6        0.05       -1.08      1.98 o 
   5  -6   6        4.48        1.35      3.37 o 
   6  -6   6        9.33       11.63      5.05 o 
  -7  -5   6        0.04        0.92      1.05 o 
  -6  -5   6        0.34        1.14      1.01 o 
  -5  -5   6        0.89        0.61      0.97 o 
  -4  -5   6       48.02       54.34      2.57 o 
  -3  -5   6       23.27       19.91      1.28 o 
  -2  -5   6       35.19       38.61      1.77 o 
  -1  -5   6      141.25      151.60      4.27 o 
   0  -5   6       38.69       33.40      1.92 o 
   1  -5   6        2.55        0.75      0.92 o 
   2  -5   6       12.16       13.66      1.37 o 
   3  -5   6        9.81       12.08      0.81 o 
   4  -5   6       43.81       51.50      3.11 o 
   5  -5   6        2.95        1.67      2.16 o 
   6  -5   6       24.25       27.51      3.43 o 
   7  -5   6        4.47        7.54      5.28 o 
  -8  -4   6        1.08        3.13      2.90 o 
  -7  -4   6        9.59        8.35      1.44 o 
  -6  -4   6        4.41        3.16      1.48 o 
  -5  -4   6       39.61       43.41      1.94 o 
  -4  -4   6       26.77       22.80      1.38 o 
  -3  -4   6        4.04        3.75      0.81 o 
  -2  -4   6        0.40        0.62      0.52 o 
  -1  -4   6        7.91        7.51      0.70 o 
   0  -4   6       44.97       44.65      1.67 o 
   1  -4   6       47.49       47.59      1.80 o 
   2  -4   6        9.93        7.65      1.27 o 
   3  -4   6       21.54       24.88      1.09 o 
   4  -4   6       44.37       41.18      2.44 o 
   5  -4   6        3.61        3.11      1.86 o 
   6  -4   6        6.13        4.66      2.84 o 
   7  -4   6       11.72       14.00      3.99 o 
  -8  -3   6        1.53        2.74      3.20 o 
  -7  -3   6        0.67        1.51      1.44 o 
  -6  -3   6        0.04       -0.46      1.00 o 
  -5  -3   6       23.75       25.21      1.42 o 
  -4  -3   6       20.26       20.00      1.67 o 
  -3  -3   6       12.69       12.47      1.13 o 
  -2  -3   6      130.91      121.78      2.89 o 
  -1  -3   6       12.87       13.31      0.73 o 
   0  -3   6       16.21       22.01      1.09 o 
   1  -3   6        7.59        6.62      0.84 o 
   2  -3   6      278.59      303.24      8.01 o 
   3  -3   6       14.38       11.37      1.39 o 
   4  -3   6       21.91       16.12      1.91 o 
   5  -3   6       89.18       80.10      3.72 o 
   6  -3   6        6.20        0.89      1.71 o 
   7  -3   6        7.51        6.56      3.07 o 
   8  -3   6       16.64       23.14      3.83 o 
  -8  -2   6        1.30        4.13      3.16 o 
  -7  -2   6        6.42        6.37      1.33 o 
  -6  -2   6        0.56        1.60      1.09 o 
  -5  -2   6       14.70       14.33      1.03 o 
  -4  -2   6       30.23       27.96      1.64 o 
  -3  -2   6       39.32       42.08      1.34 o 
  -2  -2   6        5.53        6.64      0.59 o 
  -1  -2   6        2.58        0.67      0.54 o 
   0  -2   6        7.52       12.11      0.99 o 
   1  -2   6       20.02       29.69      1.42 o 
   2  -2   6      223.29      202.07      6.31 o 
   3  -2   6      131.90      150.55      4.27 o 
   4  -2   6        1.80        4.07      1.36 o 
   5  -2   6        2.78        0.60      1.01 o 
   6  -2   6        0.58        2.57      1.59 o 
   7  -2   6        5.92        3.38      2.82 o 
   8  -2   6        1.62        0.93      3.32 o 
  -8  -1   6       28.50       28.64      3.74 o 
  -7  -1   6        4.01        3.32      1.07 o 
  -6  -1   6       42.76       47.62      1.78 o 
  -5  -1   6       57.51       70.86      2.50 o 
  -4  -1   6      115.61      128.17      3.82 o 
  -3  -1   6        7.82        7.35      0.73 o 
  -2  -1   6        1.78        1.83      0.44 o 
  -1  -1   6      151.26      142.80      3.31 o 
   0  -1   6       19.85       13.33      0.71 o 
   1  -1   6      381.63      387.61      9.72 o 
   2  -1   6      139.29      135.29      4.32 o 
   3  -1   6       96.67       92.38      2.41 o 
   4  -1   6        4.96        3.98      0.51 o 
   5  -1   6       10.80       10.38      1.30 o 
   6  -1   6        0.39        1.87      1.09 o 
   7  -1   6        8.26       11.43      2.92 o 
   8  -1   6       10.03        5.32      3.19 o 
   9  -1   6        0.33        5.03      3.73 o 
  -8   0   6        0.04        5.71      3.78 o 
  -7   0   6       16.62       15.70      1.66 o 
  -6   0   6        0.98        1.45      1.22 o 
  -5   0   6        9.44       10.43      1.14 o 
  -4   0   6      227.16      246.04      6.22 o 
  -3   0   6       19.13       23.91      1.10 o 
  -2   0   6        9.30        9.00      0.55 o 
  -1   0   6     2837.39     4146.91    112.85 o 
   0   0   6        7.37        8.11      0.68 o 
   1   0   6      599.58      728.33     21.15 o 
   2   0   6      153.73      166.25      5.74 o 
   3   0   6       10.94       13.68      0.84 o 
   4   0   6       26.90       29.55      1.16 o 
   5   0   6       19.16       26.01      1.77 o 
   6   0   6       19.07       18.66      1.74 o 
   7   0   6        0.02       -1.59      1.59 o 
   8   0   6        0.37       -1.21      1.95 o 
   9   0   6        1.31        1.87      3.68 o 
  -8   1   6        5.36        3.50      2.84 o 
  -7   1   6        0.01        0.33      1.90 o 
  -6   1   6        3.08        0.46      1.51 o 
  -5   1   6       25.29       24.18      1.42 o 
  -4   1   6      789.35      904.10     24.52 o 
  -3   1   6      124.59      131.44      3.38 o 
  -2   1   6     1091.94     1325.88     25.56 o 
  -1   1   6       12.15       12.02      0.67 o 
   0   1   6     2955.73     4492.81    131.56 o 
   1   1   6       47.01       47.63      1.71 o 
   2   1   6      672.38      725.67     15.82 o 
   3   1   6      224.64      233.69      5.91 o 
   4   1   6        3.28        2.99      0.62 o 
   5   1   6        0.38        0.31      0.94 o 
   6   1   6        4.15        2.59      1.21 o 
   7   1   6       20.65       18.07      1.70 o 
   8   1   6        0.02        0.79      1.29 o 
   9   1   6        5.79        4.94      2.78 o 
  -8   2   6        2.80        1.61      2.73 o 
  -7   2   6       16.72       19.27      2.93 o 
  -6   2   6       24.65       23.69      2.01 o 
  -5   2   6        0.01        0.73      1.42 o 
  -4   2   6       10.55       17.00      1.67 o 
  -3   2   6        6.29        6.95      1.05 o 
  -2   2   6      445.06      482.22     15.17 o 
  -1   2   6        0.60        0.97      0.52 o 
   0   2   6      876.54      955.58     34.42 o 
   1   2   6       15.76       11.31      0.92 o 
   2   2   6        1.49        4.96      0.50 o 
   3   2   6        2.43        4.54      0.50 o 
   4   2   6        1.71        4.17      0.59 o 
   5   2   6        0.47        0.55      0.82 o 
   6   2   6        0.88        1.62      0.82 o 
   7   2   6        3.43        2.71      0.92 o 
   8   2   6        1.07        0.44      1.29 o 
   9   2   6        4.21       -0.65      2.71 o 
  -8   3   6        3.77        9.98      4.02 o 
  -7   3   6        2.93       -0.44      2.57 o 
  -6   3   6        4.62        2.85      1.98 o 
  -5   3   6        0.78        2.93      1.44 o 
  -4   3   6       13.18       13.80      1.66 o 
  -3   3   6      141.75      159.19      5.96 o 
  -2   3   6      156.75      161.99      5.99 o 
  -1   3   6       18.44       15.39      1.10 o 
   0   3   6        6.32        3.22      0.68 o 
   1   3   6      236.66      236.65      5.52 o 
   2   3   6      251.75      267.48      6.85 o 
   3   3   6       39.98       39.59      1.19 o 
   4   3   6       19.97       19.87      0.84 o 
   5   3   6        0.55        0.37      0.80 o 
   6   3   6       40.29       45.77      1.54 o 
   7   3   6        2.40        1.97      1.09 o 
   8   3   6       27.04       23.06      1.70 o 
   9   3   6       19.39       11.51      3.23 o 
  -7   4   6        0.78        0.82      2.77 o 
  -6   4   6       11.31       11.58      3.83 o 
  -5   4   6       49.33       48.36      2.45 o 
  -4   4   6      146.05      157.70      5.02 o 
  -3   4   6       66.21       72.08      3.21 o 
  -2   4   6        7.51       10.09      1.08 o 
  -1   4   6      120.36      121.65      4.55 o 
   0   4   6      122.46      117.54      3.12 o 
   1   4   6        3.18        5.04      0.54 o 
   2   4   6        0.01        1.38      0.51 o 
   3   4   6        6.72        8.30      0.70 o 
   4   4   6        1.38        1.28      0.53 o 
   5   4   6        1.55        2.15      0.93 o 
   6   4   6        2.27        6.23      0.94 o 
   7   4   6       13.82       12.22      1.27 o 
   8   4   6        3.15        3.12      1.31 o 
   9   4   6       30.13       29.08      2.78 o 
  -7   5   6        9.86        7.99      5.19 o 
  -6   5   6        6.93        8.38      4.24 o 
  -5   5   6        5.81        6.14      1.74 o 
  -4   5   6       71.88       75.20      3.48 o 
  -3   5   6       34.42       31.45      2.01 o 
  -2   5   6        3.12        1.49      0.92 o 
  -1   5   6       74.30       70.44      1.78 o 
   0   5   6      150.16      149.64      4.27 o 
   1   5   6       59.31       63.99      2.10 o 
   2   5   6       54.29       57.38      1.53 o 
   3   5   6      266.53      247.92      5.08 o 
   4   5   6       49.90       40.12      1.26 o 
   5   5   6       27.63       23.52      1.17 o 
   6   5   6        2.37        1.31      0.86 o 
   7   5   6       19.43       19.45      1.54 o 
   8   5   6        4.68        4.86      1.07 o 
   9   5   6       11.70       11.43      2.91 o 
  -6   6   6       10.82       10.92      3.23 o 
  -5   6   6        0.42        2.19      1.87 o 
  -4   6   6        7.50        6.38      1.25 o 
  -3   6   6       34.19       35.41      2.00 o 
  -2   6   6        0.80        0.75      0.85 o 
  -1   6   6        7.97        7.08      0.81 o 
   0   6   6        0.22       -0.67      0.67 o 
   1   6   6        0.03        1.36      0.71 o 
   2   6   6        3.38        3.90      0.54 o 
   3   6   6        2.92        2.01      0.60 o 
   4   6   6       19.33       18.46      0.87 o 
   5   6   6        1.62        2.02      0.98 o 
   6   6   6        2.98        2.40      0.98 o 
   7   6   6       11.59       13.06      1.28 o 
   8   6   6        1.94        0.50      1.58 o 
  -6   7   6        1.21        8.10      5.35 o 
  -5   7   6        0.89       -1.83      1.87 o 
  -4   7   6        9.46       10.83      2.27 o 
  -3   7   6        5.01        5.31      1.33 o 
  -2   7   6        0.66        0.14      1.01 o 
  -1   7   6       34.11       33.97      1.40 o 
   0   7   6        0.02        0.76      0.62 o 
   1   7   6       87.81       74.25      2.58 o 
   2   7   6       52.44       46.23      1.43 o 
   3   7   6       70.15       60.54      1.64 o 
   4   7   6      120.63      124.27      3.33 o 
   5   7   6       41.48       39.47      1.35 o 
   6   7   6        4.52        5.34      1.01 o 
   7   7   6        0.71        0.47      1.05 o 
   8   7   6        0.04        0.00      1.61 o 
  -5   8   6        0.86       -1.96      4.79 o 
  -4   8   6       60.02       70.10      3.72 o 
  -3   8   6       29.83       36.06      2.24 o 
  -2   8   6       57.83       61.60      2.69 o 
  -1   8   6        1.35        1.91      0.90 o 
   0   8   6      234.80      235.28      5.48 o 
   1   8   6        0.00        1.15      0.78 o 
   2   8   6       37.12       25.17      1.16 o 
   3   8   6        6.34        9.97      0.85 o 
   4   8   6        0.02       -0.37      0.61 o 
   5   8   6       12.77       14.65      0.89 o 
   6   8   6        3.36        1.81      0.98 o 
   7   8   6        4.69        5.73      2.29 o 
  -4   9   6        0.50        6.36      2.71 o 
  -3   9   6       65.40       68.89      3.40 o 
  -2   9   6       16.66       11.47      1.50 o 
  -1   9   6        6.31        4.06      1.03 o 
   0   9   6        1.16       -0.41      0.89 o 
   1   9   6        1.03       -0.35      0.70 o 
   2   9   6       36.40       29.99      1.49 o 
   3   9   6        2.00        2.37      0.65 o 
   4   9   6       14.94       12.88      0.76 o 
   5   9   6        6.10        7.03      1.87 o 
   6   9   6        7.45        7.12      2.29 o 
   7   9   6        0.51       -2.38      2.38 o 
  -3  10   6        0.02       -3.55      3.55 o 
  -2  10   6       12.88        6.92      1.66 o 
  -1  10   6        9.35        5.82      1.48 o 
   0  10   6       29.81       26.81      1.42 o 
   1  10   6        0.17        1.30      0.97 o 
   2  10   6        0.34        1.75      1.12 o 
   3  10   6        0.31       -0.45      2.14 o 
   4  10   6        2.98        0.91      1.59 o 
   5  10   6        9.73        6.09      1.89 o 
   6  10   6        8.45        1.49      1.48 o 
  -2  11   6        0.02        0.08      1.88 o 
   0  11   6        1.03        0.71      1.73 o 
   1  11   6        2.05        2.56      3.93 o 
   2  11   6        6.32        3.01      2.63 o 
   3  11   6        0.09       -0.73      2.62 o 
   4  11   6        5.65        3.57      2.09 o 
  -3  -9   7        1.95        1.89      4.68 o 
  -2  -9   7        0.65        5.60      4.55 o 
  -1  -9   7        4.56        1.07      1.18 o 
   0  -9   7       19.34       17.78      2.08 o 
   1  -9   7        4.38        5.84      1.42 o 
   2  -9   7       14.58       17.33      3.25 o 
   3  -9   7        7.51        2.16      2.85 o 
  -4  -8   7       32.90       37.15      6.19 o 
  -3  -8   7        0.75        2.03      4.30 o 
  -2  -8   7       24.91       24.76      1.63 o 
  -1  -8   7        1.60        0.27      1.11 o 
   0  -8   7       12.13       14.01      1.74 o 
   1  -8   7        1.13        2.64      1.90 o 
   2  -8   7       11.90       12.16      1.55 o 
   3  -8   7        1.08        1.79      2.80 o 
   4  -8   7        9.70       12.06      2.32 o 
  -5  -7   7       54.24       60.28      6.55 o 
  -4  -7   7        5.55        6.13      1.05 o 
  -3  -7   7       33.61       29.06      1.79 o 
  -2  -7   7        0.00        0.24      0.91 o 
  -1  -7   7       25.83       21.66      1.28 o 
   0  -7   7        9.70       11.90      1.38 o 
   1  -7   7        1.69       -0.16      1.16 o 
   2  -7   7        0.80        0.48      0.93 o 
   3  -7   7        2.24        1.77      0.66 o 
   4  -7   7        2.31        0.33      2.87 o 
   5  -7   7        8.80        5.83      3.60 o 
  -5  -6   7        0.15       -0.97      0.97 o 
  -4  -6   7       81.27       93.77      3.11 o 
  -3  -6   7       28.05       29.62      1.69 o 
  -2  -6   7        2.04       -0.01      0.71 o 
  -1  -6   7        1.75        1.13      0.75 o 
   0  -6   7       10.40       10.39      1.31 o 
   1  -6   7        3.88        4.63      1.22 o 
   2  -6   7        0.01       -0.74      1.24 o 
   3  -6   7       12.90       15.77      1.26 o 
   4  -6   7        0.22       -1.59      2.80 o 
   5  -6   7        2.43        6.17      3.83 o 
   6  -6   7        8.44       12.61      4.32 o 
  -7  -5   7        1.24       -0.06      2.24 o 
  -6  -5   7       26.17       32.70      2.24 o 
  -5  -5   7        6.62        7.84      1.65 o 
  -4  -5   7        2.83        3.26      1.08 o 
  -3  -5   7       20.73       24.26      1.59 o 
  -2  -5   7        0.06        0.47      0.75 o 
  -1  -5   7       45.22       49.59      1.77 o 
   0  -5   7       21.20       27.28      1.42 o 
   1  -5   7       27.82       30.03      1.76 o 
   2  -5   7        3.95        2.82      1.28 o 
   3  -5   7       21.46       24.53      1.27 o 
   4  -5   7        3.46        1.60      1.28 o 
   5  -5   7       22.56       23.93      4.69 o 
   6  -5   7       61.20       66.20      5.42 o 
   7  -5   7       10.78        8.90      4.55 o 
  -7  -4   7        1.42        0.28      1.19 o 
  -6  -4   7        0.02       -0.35      1.41 o 
  -5  -4   7       15.21       17.30      1.79 o 
  -4  -4   7        5.49        5.27      1.07 o 
  -3  -4   7        0.01        0.94      0.96 o 
  -2  -4   7       31.28       27.61      1.23 o 
  -1  -4   7        2.59        2.52      0.66 o 
   0  -4   7       42.77       41.14      1.84 o 
   1  -4   7        0.33        0.97      0.67 o 
   2  -4   7       27.10       21.73      1.70 o 
   3  -4   7        7.21        7.93      1.45 o 
   4  -4   7       32.84       40.37      3.54 o 
   5  -4   7        4.16       -1.94      1.94 o 
   6  -4   7       98.26      110.70      7.89 o 
   7  -4   7        3.96        7.41      3.42 o 
  -8  -3   7       12.39       11.45      3.04 o 
  -7  -3   7        0.04        1.38      2.94 o 
  -6  -3   7        4.19        5.16      1.39 o 
  -5  -3   7        4.17       11.79      3.67 o 
  -4  -3   7       27.35       27.55      1.77 o 
  -3  -3   7       14.74       17.68      1.19 o 
  -2  -3   7        2.54        3.27      0.63 o 
  -1  -3   7       76.88       77.26      2.01 o 
   0  -3   7      274.82      298.24      7.32 o 
   1  -3   7       29.33       29.60      2.20 o 
   2  -3   7        6.97        5.36      1.13 o 
   3  -3   7        9.26        6.82      1.31 o 
   4  -3   7      276.54      292.25      9.67 o 
   5  -3   7       14.80       15.37      2.07 o 
   6  -3   7      158.66      152.04      8.55 o 
   7  -3   7       79.95       82.75      6.60 o 
   8  -3   7       55.14       42.12      5.18 o 
  -8  -2   7        6.34       16.66      3.65 o 
  -7  -2   7        2.19       -0.47      2.63 o 
  -6  -2   7        0.25        0.28      1.41 o 
  -5  -2   7       26.59       32.34      1.84 o 
  -4  -2   7       83.62       98.11      2.98 o 
  -3  -2   7      215.83      221.58      6.02 o 
  -2  -2   7       10.04        7.05      0.69 o 
  -1  -2   7       57.74       58.47      1.68 o 
   0  -2   7      428.00      512.12     15.06 o 
   1  -2   7       45.19       47.72      1.87 o 
   2  -2   7      162.41      195.83      7.57 o 
   3  -2   7      108.18      115.01      3.67 o 
   4  -2   7        1.14        0.91      0.41 o 
   5  -2   7      254.29      284.77      8.87 o 
   6  -2   7        6.78        5.57      2.09 o 
   7  -2   7       55.55       47.12      5.35 o 
   8  -2   7        1.18        0.77      2.98 o 
  -8  -1   7        3.52        0.95      3.87 o 
  -7  -1   7        6.39        6.21      2.04 o 
  -6  -1   7        0.19        0.01      1.24 o 
  -5  -1   7       24.03       25.54      1.76 o 
  -4  -1   7      225.34      244.94      6.45 o 
  -3  -1   7       55.72       57.23      2.02 o 
  -2  -1   7       49.92       48.29      1.57 o 
  -1  -1   7        9.22        9.10      0.65 o 
   0  -1   7      280.94      291.55      6.84 o 
   1  -1   7       13.74       13.16      1.10 o 
   2  -1   7       91.26       89.59      5.01 o 
   3  -1   7       79.39       83.61      2.46 o 
   4  -1   7        5.84        7.01      0.75 o 
   5  -1   7       44.10       52.21      2.83 o 
   6  -1   7        0.92       -0.32      1.21 o 
   7  -1   7        7.18        5.67      3.16 o 
   8  -1   7        2.46       -1.50      3.47 o 
  -8   0   7        1.45       -0.16      2.77 o 
  -7   0   7        2.31       -2.29      2.29 o 
  -6   0   7       35.18       38.45      2.30 o 
  -5   0   7       42.81       37.29      1.90 o 
  -4   0   7        3.15        2.86      0.99 o 
  -3   0   7      414.91      425.66      8.92 o 
  -2   0   7      104.59      110.60      2.76 o 
  -1   0   7      194.27      206.29      5.77 o 
   0   0   7      124.96      146.90      3.87 o 
   1   0   7       71.49       70.55      3.10 o 
   2   0   7       35.50       34.22      1.61 o 
   3   0   7        4.45        2.21      0.53 o 
   4   0   7        3.26        2.99      0.61 o 
   5   0   7       37.00       43.85      2.58 o 
   6   0   7        0.75        3.20      1.82 o 
   7   0   7        1.43        3.99      2.06 o 
   8   0   7        5.95        6.97      3.62 o 
   9   0   7        0.02       -0.61      1.65 o 
  -8   1   7        9.80       12.44      4.60 o 
  -7   1   7       34.93       33.03      2.66 o 
  -6   1   7       66.55       63.07      2.84 o 
  -5   1   7       42.00       42.42      1.97 o 
  -4   1   7      332.70      379.25     10.39 o 
  -3   1   7      142.33      152.81      3.97 o 
  -2   1   7        1.90        0.50      0.38 o 
  -1   1   7       26.43       27.82      1.30 o 
   0   1   7       32.86       28.98      1.56 o 
   1   1   7       22.40       17.06      1.08 o 
   2   1   7      117.93      114.95      3.10 o 
   3   1   7        0.00        0.25      0.56 o 
   4   1   7        7.91        6.75      0.91 o 
   5   1   7       14.07       18.97      1.48 o 
   6   1   7       23.01       23.48      1.63 o 
   7   1   7        0.03        0.52      1.21 o 
   8   1   7        7.78        9.64      2.34 o 
   9   1   7        0.17        1.81      2.11 o 
  -8   2   7        0.88        1.12      4.09 o 
  -7   2   7        5.96        7.80      2.44 o 
  -6   2   7       24.35       19.13      2.45 o 
  -5   2   7       13.43       10.26      1.42 o 
  -4   2   7        9.99       10.58      1.31 o 
  -3   2   7      142.18      144.32      3.75 o 
  -2   2   7      134.36      143.12      2.91 o 
  -1   2   7        0.20        1.39      0.48 o 
   0   2   7      357.39      368.16     14.84 o 
   1   2   7       40.75       43.55      2.06 o 
   2   2   7       96.57       96.59      2.25 o 
   3   2   7        5.44        6.13      0.62 o 
   4   2   7        1.44        0.73      0.52 o 
   5   2   7        7.10        7.47      0.90 o 
   6   2   7        0.47        2.89      1.36 o 
   7   2   7        4.27        7.55      1.68 o 
   8   2   7       16.19       14.66      2.47 o 
   9   2   7        0.32       -1.04      2.21 o 
  -7   3   7        1.25        4.53      4.42 o 
  -6   3   7       13.96        8.61      2.28 o 
  -5   3   7       72.86       74.87      4.18 o 
  -4   3   7      134.90      140.03      5.39 o 
  -3   3   7       31.04       29.56      1.95 o 
  -2   3   7       20.19       18.17      1.57 o 
  -1   3   7       31.11       24.11      1.52 o 
   0   3   7       49.72       44.23      2.32 o 
   1   3   7      257.76      240.58      6.43 o 
   2   3   7        0.00        0.13      0.61 o 
   3   3   7       29.00       29.81      1.03 o 
   4   3   7       45.71       56.87      1.67 o 
   5   3   7       95.20       96.99      3.29 o 
   6   3   7      136.48      149.19      4.31 o 
   7   3   7       24.83       25.95      1.87 o 
   8   3   7       19.85       19.42      2.12 o 
   9   3   7       20.69       16.99      3.90 o 
  -7   4   7        7.66        5.67      4.27 o 
  -6   4   7        0.33       -0.38      1.79 o 
  -5   4   7        1.99        1.86      1.64 o 
  -4   4   7       42.20       41.33      2.64 o 
  -3   4   7       18.39       18.89      1.79 o 
  -2   4   7       14.44       14.59      1.51 o 
  -1   4   7       69.86       66.85      2.51 o 
   0   4   7       26.55       26.00      1.30 o 
   1   4   7       84.79       79.21      2.38 o 
   2   4   7       17.40       13.48      0.70 o 
   3   4   7       31.59       31.34      1.26 o 
   4   4   7      100.04       97.37      2.55 o 
   5   4   7        7.80        8.78      0.98 o 
   6   4   7       22.31       26.01      1.49 o 
   7   4   7       99.67      104.69      2.94 o 
   8   4   7       30.95       30.41      1.85 o 
   9   4   7       44.79       47.67      4.88 o 
  -7   5   7        3.44        0.38      2.82 o 
  -6   5   7        4.14        1.24      3.94 o 
  -5   5   7        0.08        4.24      3.05 o 
  -4   5   7       40.69       45.36      2.74 o 
  -3   5   7       10.20       10.81      1.76 o 
  -2   5   7        0.66        1.61      1.11 o 
  -1   5   7        0.22        0.84      0.85 o 
   0   5   7       15.17       20.15      1.19 o 
   1   5   7        7.74        8.13      0.68 o 
   2   5   7       62.30       57.74      1.70 o 
   3   5   7      102.17       94.51      2.54 o 
   4   5   7        0.04        0.88      0.79 o 
   5   5   7      588.42      643.17     13.23 o 
   6   5   7        0.16       -0.67      0.99 o 
   7   5   7      212.38      246.75      6.18 o 
   8   5   7        1.74        0.88      1.36 o 
   9   5   7       24.97       21.93      3.46 o 
  -6   6   7        2.42        5.14      4.21 o 
  -5   6   7        5.16        1.45      2.48 o 
  -4   6   7       27.87       22.72      2.54 o 
  -3   6   7       51.27       52.20      2.06 o 
  -2   6   7       24.41       24.42      1.51 o 
  -1   6   7        7.86        6.01      0.97 o 
   0   6   7        0.04        0.05      0.85 o 
   1   6   7       10.23        8.64      0.78 o 
   2   6   7        9.37        8.24      0.68 o 
   3   6   7       16.69       13.10      0.84 o 
   4   6   7       43.55       41.61      1.68 o 
   5   6   7       14.92       17.19      1.13 o 
   6   6   7        3.75        2.62      0.96 o 
   7   6   7        6.74        6.47      1.38 o 
   8   6   7        1.33        1.42      1.49 o 
  -6   7   7        3.34        0.16      3.27 o 
  -5   7   7        1.00       -1.68      1.97 o 
  -4   7   7       16.98       18.45      2.24 o 
  -3   7   7      125.11      152.41      4.22 o 
  -2   7   7        1.60        1.53      1.15 o 
  -1   7   7       99.13      114.07      2.81 o 
   0   7   7      110.90      127.90      3.91 o 
   1   7   7      122.86      143.55      4.67 o 
   2   7   7       33.97       33.86      1.25 o 
   3   7   7        2.81        0.99      0.66 o 
   4   7   7       15.64       14.77      0.87 o 
   5   7   7        0.06        0.60      0.99 o 
   6   7   7       24.45       28.95      1.58 o 
   7   7   7        9.27        7.85      2.01 o 
   8   7   7        0.03        3.33      1.39 o 
  -5   8   7        3.11       -0.09      4.00 o 
  -4   8   7       26.09       23.33      2.75 o 
  -3   8   7        2.16        1.69      1.62 o 
  -2   8   7       90.64       90.41      2.95 o 
  -1   8   7       18.16       21.08      1.24 o 
   0   8   7        9.77        6.67      0.95 o 
   1   8   7       85.62       91.61      3.02 o 
   2   8   7        9.67       12.02      0.93 o 
   3   8   7        0.54        1.39      0.65 o 
   4   8   7        0.51        0.30      0.66 o 
   5   8   7       20.89       19.81      1.40 o 
   6   8   7       37.28       41.87      2.42 o 
   7   8   7        0.31       -1.21      1.21 o 
  -4   9   7        4.28        5.31      4.36 o 
  -3   9   7        6.25        3.68      2.19 o 
  -2   9   7        9.28        6.07      1.15 o 
  -1   9   7        0.96        2.17      1.15 o 
   0   9   7        9.63       11.46      1.20 o 
   1   9   7        6.09        8.42      1.04 o 
   2   9   7        0.03        0.32      0.88 o 
   3   9   7       15.72       14.41      1.07 o 
   4   9   7        4.03        5.00      0.95 o 
   5   9   7        0.01        0.67      0.81 o 
   6   9   7        3.31        0.82      1.22 o 
  -3  10   7        0.00       -1.19      3.63 o 
  -2  10   7        0.09        1.73      1.94 o 
  -1  10   7        1.71       -0.31      1.42 o 
   0  10   7        0.13        0.91      0.94 o 
   1  10   7        2.37        2.66      1.19 o 
   2  10   7        1.10        3.43      1.91 o 
   3  10   7        2.38        2.85      1.04 o 
   4  10   7        0.48       -2.57      2.67 o 
   5  10   7        0.28        1.36      2.17 o 
  -2  11   7        0.82        0.47      2.92 o 
   0  11   7        0.00        0.66      1.61 o 
   1  11   7        3.90       -0.24      3.56 o 
   2  11   7        0.43        4.22      2.19 o 
   3  11   7        4.10        7.10      2.56 o 
   4  11   7       10.35        5.36      3.37 o 
   0  -9   8       24.59        5.43      3.07 o 
   1  -9   8       11.21        9.38      2.89 o 
   2  -9   8       11.27       15.42      3.11 o 
  -3  -8   8        1.09        3.86      4.41 o 
  -2  -8   8        3.57        7.64      3.33 o 
  -1  -8   8        2.16        3.10      1.36 o 
   0  -8   8        0.68       -0.78      1.54 o 
   1  -8   8        0.00       -0.62      0.94 o 
   2  -8   8        1.11        0.30      2.64 o 
   3  -8   8        1.10       -0.28      2.97 o 
  -5  -7   8        2.75        5.32      4.22 o 
  -4  -7   8       23.91       24.57      3.79 o 
  -3  -7   8       20.89       18.99      1.58 o 
  -2  -7   8        2.66        2.27      1.05 o 
  -1  -7   8        5.49        6.49      1.08 o 
   0  -7   8       26.93       28.92      2.13 o 
   1  -7   8       30.24       39.50      3.10 o 
   2  -7   8       25.39       26.36      1.65 o 
   3  -7   8       18.36       21.11      3.27 o 
   4  -7   8        8.48        7.06      2.96 o 
   5  -7   8        3.14        1.18      3.13 o 
  -5  -6   8       13.21       10.36      1.35 o 
  -4  -6   8        0.28       -0.78      1.07 o 
  -3  -6   8        3.90        2.87      1.04 o 
  -2  -6   8        2.68        3.26      0.98 o 
  -1  -6   8        0.05        0.52      0.90 o 
   0  -6   8        5.64        6.91      1.24 o 
   1  -6   8        0.02        1.83      1.45 o 
   2  -6   8        9.26        9.59      1.72 o 
   3  -6   8        0.14        0.63      0.91 o 
   4  -6   8        0.80        7.89      3.20 o 
   5  -6   8        6.74        9.43      3.87 o 
   6  -6   8        0.18        0.12      2.95 o 
  -6  -5   8       11.17        9.54      2.03 o 
  -5  -5   8        0.25       -0.58      0.97 o 
  -4  -5   8        1.98        0.21      1.22 o 
  -3  -5   8        1.58        2.57      0.96 o 
  -2  -5   8       15.02       15.55      1.27 o 
  -1  -5   8       19.08       18.77      1.26 o 
   0  -5   8        0.42        0.10      1.19 o 
   1  -5   8        9.52       11.75      1.64 o 
   2  -5   8        9.97        8.91      1.57 o 
   3  -5   8       14.19       13.42      1.89 o 
   4  -5   8       21.19        8.96      1.88 o 
   5  -5   8       15.91       15.62      3.00 o 
   6  -5   8       25.81       23.51      3.42 o 
  -7  -4   8        0.11        4.04      3.09 o 
  -6  -4   8        0.22        0.68      2.00 o 
  -5  -4   8        1.97        2.07      1.43 o 
  -4  -4   8       73.93       83.08      3.33 o 
  -3  -4   8       75.61       89.88      3.09 o 
  -2  -4   8        4.36        3.12      0.68 o 
  -1  -4   8        0.00        0.51      0.83 o 
   0  -4   8       10.80        7.98      1.00 o 
   1  -4   8       27.91       37.03      1.81 o 
   2  -4   8      139.84      148.17      5.02 o 
   3  -4   8       21.85       28.27      1.92 o 
   4  -4   8      136.53      144.46      6.22 o 
   5  -4   8        4.22        5.81      2.73 o 
   6  -4   8       22.84       32.32      5.83 o 
   7  -4   8        1.75        2.68      4.31 o 
  -7  -3   8        9.87        5.45      3.36 o 
  -6  -3   8        0.66       -0.84      1.81 o 
  -5  -3   8        1.41        0.85      1.66 o 
  -4  -3   8       28.32       33.22      1.88 o 
  -3  -3   8       72.31       68.03      3.18 o 
  -2  -3   8        0.40        0.26      0.68 o 
  -1  -3   8        3.17        1.05      0.70 o 
   0  -3   8      252.81      283.28      7.08 o 
   1  -3   8        0.87        1.05      1.04 o 
   2  -3   8      687.16      802.73     22.34 o 
   3  -3   8      128.11      130.77      4.55 o 
   4  -3   8      423.07      476.11     11.41 o 
   5  -3   8       90.55       90.14      4.00 o 
   6  -3   8       38.63       38.72      4.07 o 
   7  -3   8       31.88       27.50      4.49 o 
  -7  -2   8        0.32        0.96      8.33 o 
  -6  -2   8        0.48        0.77      1.39 o 
  -5  -2   8       12.92       14.85      1.45 o 
  -4  -2   8        0.01        0.32      0.97 o 
  -3  -2   8        0.63        1.45      1.05 o 
  -2  -2   8       72.98       67.57      1.85 o 
  -1  -2   8      351.12      393.09      8.39 o 
   0  -2   8      160.94      151.32      3.68 o 
   1  -2   8     1359.84     1673.20     45.03 o 
   2  -2   8       30.88       29.86      1.80 o 
   3  -2   8      829.33      987.36     28.16 o 
   4  -2   8        1.97        2.34      0.62 o 
   5  -2   8      314.01      360.22     11.23 o 
   6  -2   8       18.02       21.09      3.15 o 
   7  -2   8       19.05       20.39      3.83 o 
   8  -2   8        3.75        3.07      3.40 o 
  -7  -1   8        2.93        3.58      3.27 o 
  -6  -1   8        0.94        1.88      1.29 o 
  -5  -1   8        0.56       -0.30      0.89 o 
  -4  -1   8       11.70       13.42      1.23 o 
  -3  -1   8      121.47      136.98      4.91 o 
  -2  -1   8       18.16       19.18      1.13 o 
  -1  -1   8        9.04        9.03      0.73 o 
   0  -1   8       17.14       17.91      1.25 o 
   1  -1   8       74.22       68.49      3.19 o 
   2  -1   8        8.79        6.32      1.21 o 
   3  -1   8       80.11       87.83      3.65 o 
   4  -1   8        6.78        7.10      0.78 o 
   5  -1   8        0.37       -0.75      1.62 o 
   6  -1   8        0.03        1.16      1.61 o 
   7  -1   8        2.19        2.95      3.19 o 
   8  -1   8        0.08        2.87      4.14 o 
  -7   0   8       74.33       79.98      4.79 o 
  -6   0   8        1.61        2.63      1.37 o 
  -5   0   8       34.47       36.69      2.27 o 
  -4   0   8      138.84      154.71      4.28 o 
  -3   0   8      164.15      180.33      4.71 o 
  -2   0   8        0.74        0.96      0.66 o 
  -1   0   8       53.14       60.53      2.38 o 
   0   0   8       12.42       11.39      0.67 o 
   1   0   8       12.71       10.72      1.32 o 
   2   0   8        1.60        0.74      0.82 o 
   3   0   8       34.01       32.11      1.41 o 
   4   0   8       13.49       12.43      1.06 o 
   5   0   8        2.64       -0.21      0.76 o 
   6   0   8        1.70        0.89      1.82 o 
   7   0   8       13.00       16.08      2.75 o 
   8   0   8        0.37       -3.32      3.36 o 
  -7   1   8        0.27        1.13      2.10 o 
  -6   1   8       57.10       57.73      3.22 o 
  -5   1   8        0.54        1.66      1.14 o 
  -4   1   8       27.95       29.02      1.49 o 
  -3   1   8      167.45      168.77      4.74 o 
  -2   1   8        1.11        0.71      0.47 o 
  -1   1   8        1.73        0.66      0.73 o 
   0   1   8       30.51       26.80      1.62 o 
   1   1   8       38.40       36.62      1.80 o 
   2   1   8      421.30      425.59     11.73 o 
   3   1   8        0.02       -0.07      0.52 o 
   4   1   8       40.80       42.56      1.49 o 
   5   1   8       35.12       34.19      1.36 o 
   6   1   8       47.10       53.73      2.69 o 
   7   1   8        3.30        3.77      1.96 o 
   8   1   8        1.01        1.92      2.15 o 
   9   1   8        0.30       -1.42      1.42 o 
  -7   2   8        4.57        9.35      5.84 o 
  -6   2   8       24.04       22.42      2.53 o 
  -5   2   8        0.72        0.92      1.23 o 
  -4   2   8       45.67       49.43      2.20 o 
  -3   2   8       30.78       25.37      1.43 o 
  -2   2   8        2.11        4.92      0.51 o 
  -1   2   8       51.04       44.23      1.60 o 
   0   2   8       17.50       16.26      1.13 o 
   1   2   8      158.14      152.62      6.13 o 
   2   2   8        6.48        6.41      0.84 o 
   3   2   8       11.57        8.27      0.82 o 
   4   2   8       66.33       64.52      1.82 o 
   5   2   8       37.30       37.06      1.39 o 
   6   2   8       60.21       67.10      2.50 o 
   7   2   8        4.89        5.57      1.65 o 
   8   2   8        8.07        9.40      1.95 o 
   9   2   8        7.21      104.90     17.14 o 
  -7   3   8        2.23        2.45      3.18 o 
  -6   3   8        0.10       -0.21      2.14 o 
  -5   3   8        1.26        2.59      1.90 o 
  -4   3   8        0.11       -0.77      1.19 o 
  -3   3   8       90.51       89.85      3.25 o 
  -2   3   8        6.09        8.73      1.36 o 
  -1   3   8       26.47       22.13      1.08 o 
   0   3   8       12.18       12.71      1.15 o 
   1   3   8       20.10       16.70      1.27 o 
   2   3   8        0.06       -0.15      0.60 o 
   3   3   8        9.70       10.51      0.65 o 
   4   3   8       95.96       95.71      2.37 o 
   5   3   8        3.53        4.15      0.83 o 
   6   3   8        1.60        1.15      1.00 o 
   7   3   8        5.75        4.93      1.57 o 
   8   3   8        0.94        3.77      2.22 o 
   9   3   8        1.14        5.69      3.36 o 
  -7   4   8        7.71        6.61      4.18 o 
  -6   4   8        6.41       10.51      2.72 o 
  -5   4   8        4.57        5.24      2.81 o 
  -4   4   8        0.00        0.00      1.94 o 
  -3   4   8       35.66       32.93      1.98 o 
  -2   4   8       59.62       53.96      2.51 o 
  -1   4   8       23.45       30.17      1.76 o 
   0   4   8       16.04       13.64      1.30 o 
   1   4   8      141.89      135.23      3.25 o 
   2   4   8       91.89       92.90      2.80 o 
   3   4   8      338.91      339.40      9.51 o 
   4   4   8      193.22      216.55      5.16 o 
   5   4   8      153.04      171.25      4.25 o 
   6   4   8       43.87       44.55      1.97 o 
   7   4   8      145.49      167.96      4.96 o 
   8   4   8       25.31       19.73      2.72 o 
   9   4   8       11.86        4.13      2.74 o 
  -6   5   8        4.60        4.43      3.15 o 
  -5   5   8        1.64        3.85      2.75 o 
  -4   5   8        5.09        5.50      2.49 o 
  -3   5   8      103.50      108.02      4.23 o 
  -2   5   8       21.78       19.76      1.72 o 
  -1   5   8      167.78      188.57      5.60 o 
   0   5   8       13.23       11.92      0.99 o 
   1   5   8     1376.14     1649.54     32.19 o 
   2   5   8       90.66       97.87      2.71 o 
   3   5   8     1108.14     1259.36     27.70 o 
   4   5   8       41.18       35.05      1.59 o 
   5   5   8      749.30      881.37     21.85 o 
   6   5   8        1.42        2.82      1.12 o 
   7   5   8       20.86       17.81      1.75 o 
   8   5   8        0.91        3.56      1.79 o 
  -6   6   8        3.26        0.25      2.11 o 
  -5   6   8        0.01        0.51      3.00 o 
  -4   6   8        0.97        1.43      2.71 o 
  -3   6   8        0.41        0.39      1.36 o 
  -2   6   8       28.34       28.60      1.76 o 
  -1   6   8       79.80       88.32      2.49 o 
   0   6   8      118.80      131.35      3.40 o 
   1   6   8       72.08       70.37      1.91 o 
   2   6   8      646.62      712.77     16.06 o 
   3   6   8      263.19      291.05      6.50 o 
   4   6   8       31.25       30.63      1.49 o 
   5   6   8       10.55       11.26      1.57 o 
   6   6   8       31.45       29.88      2.03 o 
   7   6   8       40.63       36.12      2.14 o 
   8   6   8        0.10       -1.00      1.54 o 
  -5   7   8        4.92        5.99      3.28 o 
  -4   7   8        4.30        5.71      1.95 o 
  -3   7   8        3.31        1.87      1.76 o 
  -2   7   8        0.49        1.08      1.29 o 
  -1   7   8       12.68       12.72      0.99 o 
   0   7   8        7.37        7.52      1.04 o 
   1   7   8      162.56      189.03      4.47 o 
   2   7   8        2.70        3.13      0.76 o 
   3   7   8       44.08       44.82      1.68 o 
   4   7   8       45.75       46.30      1.85 o 
   5   7   8       35.80       31.24      1.94 o 
   6   7   8        0.38       -0.96      1.19 o 
   7   7   8        1.71        1.89      1.84 o 
  -5   8   8        0.03       -3.53      3.53 o 
  -4   8   8        8.23        6.50      2.17 o 
  -3   8   8       32.22       32.69      2.69 o 
  -2   8   8        1.84        0.73      1.30 o 
  -1   8   8       21.41       20.10      1.36 o 
   0   8   8       21.36       18.50      1.28 o 
   1   8   8        0.40        1.06      0.91 o 
   2   8   8        2.06        1.03      0.83 o 
   3   8   8        2.18        3.08      0.78 o 
   4   8   8        0.90        0.33      1.03 o 
   5   8   8        6.89        6.35      1.19 o 
   6   8   8        3.53        2.77      1.13 o 
   7   8   8        0.00       -4.22      4.22 o 
  -3   9   8        5.30        9.11      2.88 o 
  -2   9   8        3.38        2.84      2.01 o 
  -1   9   8        0.00       -0.14      1.11 o 
   0   9   8        1.01        1.06      1.06 o 
   1   9   8        1.11        1.42      0.84 o 
   2   9   8       10.09       11.47      1.10 o 
   3   9   8       16.94       18.84      1.33 o 
   4   9   8        3.64        4.40      1.27 o 
   5   9   8       10.37        9.42      1.37 o 
   6   9   8        2.60       -0.65      1.54 o 
  -3  10   8        1.25        2.68      4.01 o 
  -2  10   8        1.54        2.71      3.41 o 
  -1  10   8        2.01        2.64      2.24 o 
   0  10   8        0.09        0.06      1.29 o 
   1  10   8        4.32        5.00      1.30 o 
   2  10   8       37.85       43.20      2.06 o 
   3  10   8        4.22        6.81      1.59 o 
   4  10   8        0.02        2.22      1.52 o 
   5  10   8        2.90        9.05      3.53 o 
   0  11   8        0.00        2.68      2.53 o 
   1  11   8        3.15        7.05      1.68 o 
   2  11   8       22.68       30.08      2.84 o 
   3  11   8        4.24        5.46      2.48 o 
  -2  -8   9        8.34        3.98      3.84 o 
  -1  -8   9       10.22       11.84      1.58 o 
   0  -8   9        1.71       -0.20      1.66 o 
   1  -8   9        2.94       -0.03      1.46 o 
   2  -8   9        0.00       -2.59      3.20 o 
   3  -8   9        7.46        2.13      3.88 o 
  -4  -7   9        5.44        3.71      2.48 o 
  -3  -7   9        0.47        1.12      1.65 o 
  -2  -7   9        0.26        0.17      1.29 o 
  -1  -7   9        1.14        3.50      1.39 o 
   0  -7   9        3.91        4.17      1.98 o 
   1  -7   9        1.04        1.89      1.86 o 
   2  -7   9        2.71        3.27      1.26 o 
   3  -7   9        0.77        0.09      3.28 o 
   4  -7   9        2.21       11.06      4.06 o 
  -5  -6   9        6.84        5.48      3.62 o 
  -4  -6   9        0.40       -0.55      1.27 o 
  -3  -6   9       16.28       15.10      1.65 o 
  -2  -6   9       21.56       23.11      1.86 o 
  -1  -6   9        0.03       -1.01      1.01 o 
   0  -6   9        0.69       -0.15      1.15 o 
   1  -6   9        1.44        1.90      1.39 o 
   2  -6   9        0.51       -1.99      1.99 o 
   3  -6   9        0.66        0.94      0.84 o 
   4  -6   9        1.02       -3.04      3.04 o 
   5  -6   9        0.27       -3.03      4.65 o 
  -5  -5   9        0.51        1.03      1.36 o 
  -4  -5   9        4.79        5.09      1.50 o 
  -3  -5   9       13.49       17.74      1.86 o 
  -2  -5   9        6.96        7.18      1.12 o 
  -1  -5   9        1.61        2.10      1.06 o 
   0  -5   9        1.48        2.02      1.13 o 
   1  -5   9        5.49        6.25      1.45 o 
   2  -5   9       21.02       26.76      1.97 o 
   3  -5   9       13.73        8.28      2.38 o 
   4  -5   9        2.67       -1.11      2.85 o 
   5  -5   9       35.03       45.82      5.00 o 
   6  -5   9        3.72        3.05      4.07 o 
  -6  -4   9        3.05        0.88      2.01 o 
  -5  -4   9        1.25        1.76      2.33 o 
  -4  -4   9       19.80       16.11      1.82 o 
  -3  -4   9        1.67        2.57      0.97 o 
  -2  -4   9       83.40       84.59      2.34 o 
  -1  -4   9        4.97        4.63      0.90 o 
   0  -4   9       73.42       71.59      2.32 o 
   1  -4   9       27.38       28.60      1.79 o 
   2  -4   9        0.14        2.06      1.54 o 
   3  -4   9        6.23        8.02      1.97 o 
   4  -4   9        0.54        4.04      2.68 o 
   5  -4   9       57.03       60.24      5.33 o 
   6  -4   9        7.86       14.81      3.44 o 
  -7  -3   9        0.53        1.28      3.04 o 
  -6  -3   9        0.70       -2.19      2.19 o 
  -5  -3   9       18.25       22.02      2.27 o 
  -4  -3   9       85.14       91.64      4.46 o 
  -3  -3   9        2.93        4.89      1.11 o 
  -2  -3   9      193.80      201.54      4.67 o 
  -1  -3   9       85.98       90.50      2.42 o 
   0  -3   9      637.71      708.97     14.29 o 
   1  -3   9      114.97      128.96      4.50 o 
   2  -3   9      440.25      475.84     16.65 o 
   3  -3   9       30.78       27.60      2.80 o 
   4  -3   9       28.75       28.26      1.34 o 
   5  -3   9        8.98        8.36      2.73 o 
   6  -3   9       10.65       11.30      3.19 o 
   7  -3   9        0.01       -0.20      3.97 o 
  -7  -2   9       35.87       36.20      4.90 o 
  -6  -2   9       59.63       60.52      3.51 o 
  -5  -2   9       33.56       47.52      3.03 o 
  -4  -2   9       84.85       99.69      4.46 o 
  -3  -2   9      636.04      764.03     20.46 o 
  -2  -2   9      432.45      471.45     11.72 o 
  -1  -2   9      822.84      896.30     19.74 o 
   0  -2   9      112.82      106.56      3.00 o 
   1  -2   9      588.44      621.24     20.22 o 
   2  -2   9       44.06       40.14      2.37 o 
   3  -2   9       23.47       19.76      2.96 o 
   4  -2   9        9.56        8.30      1.36 o 
   5  -2   9        1.04       -1.45      1.45 o 
   6  -2   9       13.80       10.61      3.47 o 
   7  -2   9        1.47        2.40      3.25 o 
  -7  -1   9        4.32        5.42      3.35 o 
  -6  -1   9        0.86        2.78      2.00 o 
  -5  -1   9      114.64      121.98      4.76 o 
  -4  -1   9        8.59        9.62      1.21 o 
  -3  -1   9       69.91       85.63      3.60 o 
  -2  -1   9       18.36       16.59      1.25 o 
  -1  -1   9      254.40      268.71      6.64 o 
   0  -1   9        7.23        9.71      0.91 o 
   1  -1   9       69.96       68.55      3.14 o 
   2  -1   9       10.14       11.52      1.20 o 
   3  -1   9      106.16      102.52      4.36 o 
   4  -1   9       37.03       35.96      1.72 o 
   5  -1   9        5.36        7.55      0.91 o 
   6  -1   9       11.37       13.59      3.29 o 
   7  -1   9        4.31        6.06      3.56 o 
   8  -1   9        1.24        1.24      4.21 o 
  -7   0   9       13.60       14.60      4.50 o 
  -6   0   9        1.35        0.12      1.98 o 
  -5   0   9       64.63       67.13      2.72 o 
  -4   0   9        0.93        0.39      1.03 o 
  -3   0   9      231.86      263.36      7.01 o 
  -2   0   9        1.52        1.35      0.69 o 
  -1   0   9      136.99      135.40      4.91 o 
   0   0   9        2.77        3.20      1.11 o 
   1   0   9      126.85      127.08      3.41 o 
   2   0   9      149.47      153.79      5.34 o 
   3   0   9        0.14        0.21      0.77 o 
   4   0   9        1.43        0.71      0.73 o 
   5   0   9       66.89       66.44      2.37 o 
   6   0   9        7.44        2.11      1.95 o 
   7   0   9        6.09        7.32      1.81 o 
   8   0   9        0.03       -0.39      2.12 o 
  -7   1   9        4.73       11.03      4.17 o 
  -6   1   9        1.07       -0.47      1.87 o 
  -5   1   9        0.14       -0.76      1.34 o 
  -4   1   9        4.05        1.23      1.11 o 
  -3   1   9        0.00       -0.39      0.96 o 
  -2   1   9       86.09       96.84      2.53 o 
  -1   1   9        4.88        5.01      0.98 o 
   0   1   9      158.62      164.43      5.68 o 
   1   1   9        3.38        1.67      0.92 o 
   2   1   9       25.39       20.52      0.83 o 
   3   1   9       10.95        8.58      0.72 o 
   4   1   9       30.55       26.33      1.27 o 
   5   1   9       15.76       19.38      1.12 o 
   6   1   9       23.06       21.62      1.79 o 
   7   1   9       18.48       20.60      2.26 o 
   8   1   9        1.93        2.52      2.21 o 
  -7   2   9        4.52        4.85      4.24 o 
  -6   2   9        1.15        3.24      2.10 o 
  -5   2   9        5.78        3.97      1.89 o 
  -4   2   9       14.66       15.24      1.27 o 
  -3   2   9        0.75        1.98      0.73 o 
  -2   2   9        0.01       -0.52      0.52 o 
  -1   2   9       25.84       28.65      1.73 o 
   0   2   9       25.84       25.72      1.44 o 
   1   2   9        0.83        1.07      1.06 o 
   2   2   9        0.32       -0.18      0.66 o 
   3   2   9        0.01        0.12      0.44 o 
   4   2   9        0.57        1.37      0.63 o 
   5   2   9       76.84       78.84      2.33 o 
   6   2   9        0.89       -0.08      1.23 o 
   7   2   9        2.99        1.52      1.74 o 
   8   2   9       47.75       45.03      3.05 o 
  -7   3   9        7.26        4.28      4.16 o 
  -6   3   9        1.82        0.13      2.17 o 
  -5   3   9        4.79        2.48      1.64 o 
  -4   3   9        2.88        4.05      1.16 o 
  -3   3   9       13.70       12.46      1.35 o 
  -2   3   9       86.19       80.55      2.01 o 
  -1   3   9       15.40       13.81      0.73 o 
   0   3   9        0.73        2.15      1.12 o 
   1   3   9      109.14      100.16      4.91 o 
   2   3   9       33.44       32.81      1.45 o 
   3   3   9       85.72       96.00      3.31 o 
   4   3   9       13.60        8.76      0.78 o 
   5   3   9       31.07       33.45      1.47 o 
   6   3   9       60.76       67.20      3.63 o 
   7   3   9        2.19        0.54      1.44 o 
   8   3   9        0.23        1.94      2.44 o 
  -6   4   9        0.03       -1.14      2.62 o 
  -5   4   9        6.74       10.23      2.27 o 
  -4   4   9        7.50        7.93      1.48 o 
  -3   4   9       24.83       29.57      2.15 o 
  -2   4   9      205.29      214.85      7.28 o 
  -1   4   9       36.68       38.18      2.48 o 
   0   4   9      245.88      271.72      7.69 o 
   1   4   9      263.29      268.70      6.60 o 
   2   4   9      728.24      832.41     19.81 o 
   3   4   9        3.46        3.71      0.90 o 
   4   4   9       31.95       37.69      1.64 o 
   5   4   9       45.30       42.75      1.54 o 
   6   4   9       51.98       53.07      2.45 o 
   7   4   9        2.08        2.41      1.52 o 
   8   4   9        0.91        3.09      2.07 o 
  -6   5   9        5.52       -0.95      4.24 o 
  -5   5   9       24.02       20.84      4.17 o 
  -4   5   9        7.85        3.65      2.71 o 
  -3   5   9      180.52      201.96      7.45 o 
  -2   5   9       28.48       28.14      2.40 o 
  -1   5   9      655.28      774.70     23.97 o 
   0   5   9       68.38       71.29      2.50 o 
   1   5   9      490.38      555.27     13.11 o 
   2   5   9       35.38       38.23      1.67 o 
   3   5   9      209.91      231.26      6.24 o 
   4   5   9        4.96        8.59      1.24 o 
   5   5   9        5.65        4.29      1.22 o 
   6   5   9        1.60        0.60      1.04 o 
   7   5   9        7.14        9.35      1.61 o 
   8   5   9        0.00       -0.47      2.42 o 
  -5   6   9       61.28       75.74      5.54 o 
  -4   6   9        3.74        3.68      3.18 o 
  -3   6   9      196.22      221.20      9.28 o 
  -2   6   9       68.47       74.74      2.83 o 
  -1   6   9      354.30      393.25      8.86 o 
   0   6   9       91.67       97.47      3.11 o 
   1   6   9      116.44      125.22      3.40 o 
   2   6   9        1.00        1.22      0.66 o 
   3   6   9       24.48       28.38      1.26 o 
   4   6   9       85.72       87.35      3.21 o 
   5   6   9        2.87        3.28      1.19 o 
   6   6   9        4.07        3.20      1.39 o 
   7   6   9        0.30        0.69      1.60 o 
   8   6   9        0.89       -0.82      2.59 o 
  -5   7   9       26.56       29.84      5.28 o 
  -4   7   9        4.20        3.33      1.89 o 
  -3   7   9       87.01       86.70      4.70 o 
  -2   7   9        5.74        4.48      1.49 o 
  -1   7   9       56.23       55.33      2.48 o 
   0   7   9       28.21       35.20      1.85 o 
   1   7   9       88.27       94.45      2.71 o 
   2   7   9       22.85       22.83      1.33 o 
   3   7   9       13.75       19.08      1.23 o 
   4   7   9        0.72        0.98      1.01 o 
   5   7   9        2.78        2.16      1.26 o 
   6   7   9       33.93       29.85      2.08 o 
   7   7   9       10.77       13.72      2.76 o 
  -4   8   9       19.61       26.33      5.03 o 
  -3   8   9        5.45        5.86      2.97 o 
  -2   8   9       55.70       65.50      3.59 o 
  -1   8   9        1.31        1.45      1.01 o 
   0   8   9        0.06       -0.96      0.96 o 
   1   8   9       24.85       28.46      1.49 o 
   2   8   9        3.98        2.14      0.83 o 
   3   8   9       36.45       36.12      1.70 o 
   4   8   9       15.69       17.31      1.36 o 
   5   8   9        1.80        1.30      1.05 o 
   6   8   9        7.69        3.49      1.99 o 
  -3   9   9        0.22        1.89      2.12 o 
  -2   9   9        9.86       12.14      3.31 o 
  -1   9   9        0.11       -0.52      1.92 o 
   0   9   9        6.93        7.57      1.22 o 
   1   9   9        4.85        3.98      1.36 o 
   2   9   9       27.64       31.71      1.63 o 
   3   9   9       22.37       22.28      1.77 o 
   4   9   9        5.51        6.31      1.46 o 
   5   9   9       11.58       12.02      1.81 o 
  -2  10   9        4.29        3.46      3.00 o 
  -1  10   9        0.30       -1.71      2.33 o 
   0  10   9       10.37       14.37      3.02 o 
   1  10   9        3.39        4.47      1.51 o 
   2  10   9        9.48        9.36      1.78 o 
   3  10   9        0.00        1.28      1.53 o 
   4  10   9        0.00        7.92      4.79 o 
   5  10   9        0.43        1.68      4.50 o 
   0  11   9        5.20        1.21      1.81 o 
   1  11   9       11.64       12.06      2.16 o 
   1  -8  10        1.45        3.30      2.93 o 
  -2  -7  10        0.76        3.01      2.80 o 
  -1  -7  10        0.00        1.62      1.61 o 
   0  -7  10        7.78        2.81      1.72 o 
   1  -7  10        4.02        7.83      3.07 o 
   2  -7  10        0.28       -0.82      3.00 o 
   3  -7  10        2.94        1.61      3.58 o 
  -4  -6  10        0.56       -3.04      3.04 o 
  -3  -6  10        3.85        2.11      1.37 o 
  -2  -6  10        0.41       -0.93      1.28 o 
  -1  -6  10        9.04       11.45      1.56 o 
   0  -6  10        1.58        1.08      1.13 o 
   1  -6  10       18.11       19.53      2.40 o 
   2  -6  10       30.98       30.56      3.55 o 
   3  -6  10        0.88        3.58      5.17 o 
   4  -6  10        2.75        3.56      3.81 o 
  -5  -5  10        2.48       -2.15      2.94 o 
  -4  -5  10        6.16        8.33      1.58 o 
  -3  -5  10        4.55        3.56      1.57 o 
  -2  -5  10        0.76        0.67      1.13 o 
  -1  -5  10        3.28        5.14      1.20 o 
   0  -5  10        2.64        3.39      1.14 o 
   1  -5  10       19.76       18.88      1.87 o 
   2  -5  10       20.29       25.86      2.75 o 
   3  -5  10       41.11       35.81      4.41 o 
   4  -5  10       17.60       31.14      4.23 o 
   5  -5  10        2.44        3.02      3.23 o 
  -6  -4  10        1.43        2.53      2.82 o 
  -5  -4  10        1.93        2.30      1.59 o 
  -4  -4  10        4.37        1.80      1.50 o 
  -3  -4  10        8.15        7.43      1.33 o 
  -2  -4  10       20.58       21.15      1.33 o 
  -1  -4  10        0.13        0.90      0.98 o 
   0  -4  10       27.27       25.51      1.61 o 
   1  -4  10       18.34       21.40      1.95 o 
   2  -4  10       32.97       27.83      2.45 o 
   3  -4  10        4.87       -1.74      1.74 o 
   4  -4  10        2.37        2.45      0.76 o 
   5  -4  10        7.08        8.90      3.67 o 
   6  -4  10        0.98        3.99      4.26 o 
  -6  -3  10       22.64       17.00      3.62 o 
  -5  -3  10        0.01       -0.13      2.04 o 
  -4  -3  10       37.71       30.49      2.90 o 
  -3  -3  10        2.76        1.29      1.27 o 
  -2  -3  10      140.33      142.54      4.22 o 
  -1  -3  10        6.68        8.32      0.90 o 
   0  -3  10       25.96       26.34      1.39 o 
   1  -3  10       13.52       10.80      1.73 o 
   2  -3  10       24.05       26.41      2.25 o 
   3  -3  10       10.79       12.62      1.86 o 
   4  -3  10       14.24       15.72      1.33 o 
   5  -3  10       19.72       16.08      3.27 o 
   6  -3  10        9.60       10.82      4.09 o 
  -6  -2  10       34.96       34.11      4.30 o 
  -5  -2  10       44.18       29.37      2.95 o 
  -4  -2  10       50.47       53.11      3.88 o 
  -3  -2  10       95.81       94.27      5.01 o 
  -2  -2  10        1.71        2.33      0.82 o 
  -1  -2  10       37.69       37.11      1.58 o 
   0  -2  10        0.01       -0.37      0.84 o 
   1  -2  10       69.38       74.74      3.23 o 
   2  -2  10       73.13       82.32      3.90 o 
   3  -2  10        2.57        1.46      1.51 o 
   4  -2  10        0.43       -0.83      0.88 o 
   5  -2  10        1.51        0.88      0.70 o 
   6  -2  10       23.59       27.45      4.33 o 
   7  -2  10        5.51        4.35      3.40 o 
  -6  -1  10        0.68       -2.21      2.58 o 
  -5  -1  10      131.99      150.81     10.74 o 
  -4  -1  10        7.77        7.38      1.86 o 
  -3  -1  10       92.55      100.84      4.28 o 
  -2  -1  10        7.50        7.29      1.11 o 
  -1  -1  10       56.64       57.59      2.48 o 
   0  -1  10        0.00        0.63      0.61 o 
   1  -1  10       28.19       29.91      1.26 o 
   2  -1  10       10.30        9.14      1.61 o 
   3  -1  10       16.32       19.05      1.86 o 
   4  -1  10        5.37        3.79      1.12 o 
   5  -1  10        9.50       10.86      1.28 o 
   6  -1  10        3.60        0.83      2.79 o 
   7  -1  10        6.24        3.91      2.99 o 
  -6   0  10        0.24        2.77      2.22 o 
  -5   0  10       30.73       29.37      2.46 o 
  -4   0  10       27.80       26.40      1.68 o 
  -3   0  10       36.81       32.65      2.50 o 
  -2   0  10       35.43       38.09      1.56 o 
  -1   0  10        2.82        3.37      0.99 o 
   0   0  10       46.00       49.35      3.10 o 
   1   0  10        1.57        2.24      1.11 o 
   2   0  10        0.29        0.45      1.05 o 
   3   0  10       21.34       18.57      1.36 o 
   4   0  10       50.94       56.00      2.07 o 
   5   0  10        1.52        0.76      0.77 o 
   6   0  10        0.57        2.72      4.08 o 
   7   0  10       31.74       29.64      2.58 o 
   8   0  10        0.00       -0.90      1.68 o 
  -6   1  10       10.39        7.67      2.48 o 
  -5   1  10        1.24        4.57      1.51 o 
  -4   1  10        0.01       -1.08      1.08 o 
  -3   1  10       11.25       12.38      1.30 o 
  -2   1  10       18.67       15.75      1.33 o 
  -1   1  10        8.40        6.00      1.26 o 
   0   1  10       42.06       43.70      2.55 o 
   1   1  10       55.72       52.96      2.62 o 
   2   1  10      366.77      391.04     13.67 o 
   3   1  10        0.73        2.81      0.65 o 
   4   1  10        8.93        7.92      0.78 o 
   5   1  10      129.88      132.98      3.63 o 
   6   1  10        0.76       -1.57      1.57 o 
   7   1  10        6.71        6.44      2.33 o 
   8   1  10        9.29        4.22      2.93 o 
  -6   2  10        4.57        6.33      3.71 o 
  -5   2  10        3.76        2.80      1.26 o 
  -4   2  10        3.67        3.56      1.34 o 
  -3   2  10        0.32        0.35      0.93 o 
  -2   2  10        4.98        5.08      0.62 o 
  -1   2  10      118.53      130.02      5.52 o 
   0   2  10       49.49       52.31      2.67 o 
   1   2  10       22.88       21.01      1.58 o 
   2   2  10       69.85       62.55      3.53 o 
   3   2  10      300.91      326.45      6.38 o 
   4   2  10        4.42        1.59      0.75 o 
   5   2  10        3.29        4.33      0.85 o 
   6   2  10      128.32      143.05      5.24 o 
   7   2  10        1.20        2.96      1.79 o 
   8   2  10       22.56       14.66      3.56 o 
  -6   3  10        0.31        1.11      4.41 o 
  -5   3  10        4.65        4.32      1.82 o 
  -4   3  10        0.00        0.74      1.52 o 
  -3   3  10        0.14        0.99      0.92 o 
  -2   3  10       19.15       19.04      0.81 o 
  -1   3  10        1.96        0.81      1.03 o 
   0   3  10        0.03        0.96      1.49 o 
   1   3  10       61.95       64.52      4.34 o 
   2   3  10        5.52        4.37      0.98 o 
   3   3  10       18.96       21.65      1.34 o 
   4   3  10       11.04       10.43      1.14 o 
   5   3  10       57.19       68.83      2.68 o 
   6   3  10        3.22        3.18      1.13 o 
   7   3  10       18.42       19.59      2.28 o 
   8   3  10       13.11       16.60      3.11 o 
  -6   4  10        3.95        0.59      2.97 o 
  -5   4  10        0.04       -0.85      1.77 o 
  -4   4  10       38.89       43.46      2.74 o 
  -3   4  10        6.74        2.80      1.19 o 
  -2   4  10       61.90       59.84      2.21 o 
  -1   4  10       12.22       11.17      0.75 o 
   0   4  10       23.86       19.50      1.76 o 
   1   4  10        5.97        6.47      1.27 o 
   2   4  10       15.71       12.59      1.30 o 
   3   4  10        3.04        2.80      1.07 o 
   4   4  10       10.82       11.14      1.29 o 
   5   4  10       26.92       25.23      1.36 o 
   6   4  10        3.33        2.11      1.05 o 
   7   4  10        1.73       -0.40      1.50 o 
   8   4  10        0.05        0.29      3.23 o 
  -5   5  10       57.00       54.03      3.25 o 
  -4   5  10       10.11        9.04      2.25 o 
  -3   5  10      131.67      129.66      7.51 o 
  -2   5  10        3.87        3.92      1.64 o 
  -1   5  10      163.67      170.49      5.58 o 
   0   5  10        7.20        6.02      0.58 o 
   1   5  10        6.11        6.46      0.96 o 
   2   5  10       83.64       93.44      3.14 o 
   3   5  10        0.85       -0.17      0.91 o 
   4   5  10       23.19       29.60      1.78 o 
   5   5  10       32.92       32.61      2.00 o 
   6   5  10        0.95        1.68      1.49 o 
   7   5  10        9.81        9.54      1.95 o 
   8   5  10        0.20        2.70      2.57 o 
  -5   6  10       88.76       87.76      5.32 o 
  -4   6  10        0.98        0.06      3.51 o 
  -3   6  10       89.03       95.81      6.84 o 
  -2   6  10        1.61       -1.06      1.52 o 
  -1   6  10        1.17        3.48      1.49 o 
   0   6  10        2.80        2.18      0.69 o 
   1   6  10        0.26        1.16      0.63 o 
   2   6  10      202.66      213.85      5.38 o 
   3   6  10       54.04       53.73      2.15 o 
   4   6  10        0.24        1.15      1.22 o 
   5   6  10        1.36        1.26      1.06 o 
   6   6  10        0.01       -1.64      1.64 o 
   7   6  10        7.69        5.11      2.61 o 
   8   6  10        0.89        2.26      2.87 o 
  -4   7  10       24.13       21.91      3.44 o 
  -3   7  10       15.15       14.81      3.88 o 
  -2   7  10       17.32       14.71      1.80 o 
  -1   7  10       22.25       20.32      1.80 o 
   0   7  10        6.10        3.16      1.18 o 
   1   7  10        1.40        1.82      0.88 o 
   2   7  10        0.00        0.02      0.70 o 
   3   7  10        0.72        0.33      0.86 o 
   4   7  10        5.01        3.33      1.26 o 
   5   7  10        0.69        1.12      1.43 o 
   6   7  10        0.01       -0.70      1.49 o 
   7   7  10        0.01       -0.59      2.12 o 
  -4   8  10        8.11        8.28      3.84 o 
  -3   8  10        2.35        3.88      3.17 o 
  -2   8  10        2.61        1.91      2.25 o 
  -1   8  10        3.58        3.66      1.22 o 
   0   8  10       21.65       21.06      1.48 o 
   1   8  10        0.00        0.76      1.00 o 
   2   8  10        0.11        0.52      0.85 o 
   3   8  10        0.34        1.46      1.34 o 
   4   8  10        0.40        2.50      1.38 o 
   5   8  10       34.19       44.63      4.03 o 
   6   8  10        0.36       -1.71      1.71 o 
  -3   9  10        0.00        0.21      3.97 o 
  -2   9  10        7.63        2.57      3.38 o 
  -1   9  10        2.43        2.95      2.60 o 
   0   9  10        0.31       -0.18      1.41 o 
   1   9  10        3.10        2.58      1.44 o 
   2   9  10       18.73       20.55      1.45 o 
   3   9  10       51.69       61.42      2.20 o 
   4   9  10        6.49       12.46      1.96 o 
   5   9  10        0.02        1.67      1.71 o 
  -1  10  10        1.62       -0.67      2.64 o 
   0  10  10        6.20        3.70      2.06 o 
   1  10  10        1.13        2.32      1.69 o 
   2  10  10        2.27        1.50      1.87 o 
   3  10  10        8.33        8.22      1.83 o 
   4  10  10        3.91        8.03      3.23 o 
  -1  -7  11        2.70        2.66      3.40 o 
   0  -7  11        0.02        1.90      2.97 o 
   1  -7  11        5.98        2.37      3.32 o 
   2  -7  11        0.11        3.43      4.59 o 
  -3  -6  11        4.20        0.98      3.35 o 
  -2  -6  11        2.69        3.13      1.77 o 
  -1  -6  11        0.13        0.55      1.45 o 
   0  -6  11        0.06       -1.20      1.71 o 
   1  -6  11       11.35       41.82     10.40 o 
   2  -6  11        4.64        2.10      2.90 o 
   3  -6  11       14.76       25.93      4.07 o 
  -3  -5  11        0.37        0.03      1.22 o 
  -2  -5  11        1.60        0.68      1.04 o 
  -1  -5  11       24.17       21.13      1.30 o 
   0  -5  11        0.39        0.70      1.29 o 
   1  -5  11        8.16        7.33      2.96 o 
   2  -5  11       50.13       60.33      4.51 o 
   3  -5  11       33.61       41.62      4.37 o 
   4  -5  11        7.05       10.63      3.92 o 
   5  -5  11        1.48        4.47      3.35 o 
  -5  -4  11        0.00        0.84      2.77 o 
  -4  -4  11        0.49       -0.10      2.36 o 
  -3  -4  11        0.12       -0.18      1.32 o 
  -2  -4  11        0.87        0.41      1.00 o 
  -1  -4  11        4.40        5.97      1.16 o 
   0  -4  11        4.94        6.72      1.16 o 
   1  -4  11        6.74        5.05      1.56 o 
   2  -4  11       27.35       22.27      3.07 o 
   3  -4  11        4.87        0.68      2.44 o 
   4  -4  11        0.01        4.71      3.10 o 
   5  -4  11        4.45       -4.03      4.03 o 
  -5  -3  11       11.96        9.81      3.46 o 
  -4  -3  11        2.61       -1.90      1.90 o 
  -3  -3  11        4.51        7.01      2.26 o 
  -2  -3  11        0.66       -0.10      0.91 o 
  -1  -3  11        4.19        5.38      0.95 o 
   0  -3  11        0.76        0.75      0.91 o 
   1  -3  11        4.80        3.03      1.06 o 
   2  -3  11       11.99       10.14      1.94 o 
   3  -3  11       12.59       15.27      2.80 o 
   4  -3  11        0.01        0.83      1.11 o 
   5  -3  11        4.02        3.37      2.70 o 
   6  -3  11        0.34        5.12      3.87 o 
  -6  -2  11       22.91       18.01      4.49 o 
  -5  -2  11        6.99        8.67      3.59 o 
  -4  -2  11       18.11        9.23      2.30 o 
  -3  -2  11        1.32        0.85      1.62 o 
  -2  -2  11        0.41       -0.83      1.09 o 
  -1  -2  11       11.55       10.00      1.03 o 
   0  -2  11        3.93        2.94      0.82 o 
   1  -2  11        9.49        9.19      1.10 o 
   2  -2  11        1.55        0.33      1.16 o 
   3  -2  11       30.11       26.89      2.28 o 
   4  -2  11        9.04        8.38      1.28 o 
   5  -2  11        1.01       -1.08      3.39 o 
   6  -2  11        1.62        0.39      2.25 o 
  -6  -1  11        8.82        4.04      3.52 o 
  -5  -1  11       22.40       20.33      3.54 o 
  -4  -1  11        6.67        4.61      2.58 o 
  -3  -1  11        8.58        5.89      2.46 o 
  -2  -1  11        9.93        6.46      1.06 o 
  -1  -1  11       13.88       11.61      1.41 o 
   0  -1  11       21.07       26.67      1.32 o 
   1  -1  11        0.00        0.21      0.58 o 
   2  -1  11       15.82       15.14      1.77 o 
   3  -1  11       92.02       91.63      5.02 o 
   4  -1  11       13.86       14.32      1.28 o 
   5  -1  11        0.40        1.42      1.01 o 
   6  -1  11       17.94        9.70      2.72 o 
   7  -1  11        5.87        7.04      2.57 o 
  -6   0  11        9.59       10.40      4.82 o 
  -5   0  11        1.49        2.86      2.02 o 
  -4   0  11       19.94       25.53      3.62 o 
  -3   0  11       21.11       19.53      2.12 o 
  -2   0  11       11.06        8.94      1.16 o 
  -1   0  11       13.79       16.76      1.32 o 
   0   0  11       85.93       94.27      4.06 o 
   1   0  11      108.05      117.09      4.64 o 
   2   0  11        2.24        2.27      0.35 o 
   3   0  11        0.91        0.74      1.15 o 
   4   0  11       30.02       31.51      1.64 o 
   5   0  11       18.84       15.29      1.48 o 
   6   0  11        1.28       -0.85      2.02 o 
   7   0  11        0.38       -0.37      3.56 o 
  -5   1  11        3.52        1.28      1.56 o 
  -4   1  11        6.34        6.17      1.57 o 
  -3   1  11        1.29        0.45      1.72 o 
  -2   1  11       16.55       17.33      1.37 o 
  -1   1  11       46.80       38.67      2.42 o 
   0   1  11        1.59        0.91      1.49 o 
   1   1  11       28.19       21.38      1.95 o 
   2   1  11      113.05      124.78      4.96 o 
   3   1  11      106.66      101.62      2.61 o 
   4   1  11       83.78       84.94      2.56 o 
   5   1  11       49.77       50.74      1.91 o 
   6   1  11       20.33       14.94      2.01 o 
   7   1  11       17.87       21.67      3.32 o 
  -6   2  11        0.36        1.01      2.60 o 
  -5   2  11        0.41        0.21      2.21 o 
  -4   2  11        0.00       -1.01      1.47 o 
  -3   2  11       32.62       29.65      1.83 o 
  -2   2  11        3.57        2.95      0.82 o 
  -1   2  11       31.85       22.00      1.86 o 
   0   2  11       62.60       54.03      2.80 o 
   1   2  11        0.62        1.06      1.09 o 
   2   2  11      285.59      281.96      9.64 o 
   3   2  11        9.74        7.90      1.14 o 
   4   2  11      101.34       99.49      2.82 o 
   5   2  11       20.11       18.79      1.19 o 
   6   2  11       70.99       79.90      3.12 o 
   7   2  11        1.98        4.31      3.40 o 
   8   2  11        3.26        1.51      3.69 o 
  -5   3  11        0.98       -0.58      3.70 o 
  -4   3  11        2.12       -1.30      1.30 o 
  -3   3  11        0.38        0.59      2.30 o 
  -2   3  11        8.96        8.87      0.77 o 
  -1   3  11        3.53        1.69      1.41 o 
   0   3  11      139.63      144.56      6.77 o 
   1   3  11        1.21        2.40      1.33 o 
   2   3  11        6.44        2.09      1.11 o 
   3   3  11      164.33      178.64      6.41 o 
   4   3  11       35.81       32.94      2.07 o 
   5   3  11        0.67       -0.52      0.81 o 
   6   3  11        8.18        6.76      1.26 o 
   7   3  11        4.35        5.88      3.35 o 
   8   3  11        0.32        2.86      3.94 o 
  -5   4  11        0.32       -4.11      4.11 o 
  -4   4  11        0.57       -2.97      2.97 o 
  -3   4  11        0.16       -1.28      1.28 o 
  -2   4  11       23.02       18.23      1.27 o 
  -1   4  11        4.51        4.62      1.69 o 
   0   4  11        0.14       -1.03      1.35 o 
   1   4  11       21.60       23.93      1.51 o 
   2   4  11       58.63       54.44      2.30 o 
   3   4  11       58.73       57.11      3.12 o 
   4   4  11        0.16       -0.30      0.90 o 
   5   4  11        6.31        6.89      1.15 o 
   6   4  11       10.25       12.65      2.06 o 
   7   4  11       11.80       18.84      4.89 o 
   8   4  11        0.93       -1.51      3.56 o 
  -5   5  11        3.09       -2.37      4.62 o 
  -4   5  11        5.02        4.13      3.63 o 
  -3   5  11        0.87        1.26      1.61 o 
  -2   5  11        3.66        7.38      1.53 o 
  -1   5  11       32.96       29.31      1.29 o 
   0   5  11       28.14       28.53      1.93 o 
   1   5  11        7.87        8.46      1.15 o 
   2   5  11        0.57        1.09      0.84 o 
   3   5  11        1.07        1.58      1.20 o 
   4   5  11        0.11       -1.13      1.13 o 
   5   5  11       10.56       11.97      1.57 o 
   6   5  11        1.10       -0.31      1.58 o 
   7   5  11        0.20        2.79      2.53 o 
  -4   6  11        3.62        4.43      2.93 o 
  -3   6  11        0.10        3.87      2.14 o 
  -2   6  11        2.87       -0.43      2.59 o 
  -1   6  11        1.04        0.46      1.75 o 
   0   6  11        1.14        2.05      0.66 o 
   1   6  11        8.52        6.90      1.45 o 
   2   6  11        1.77        0.85      0.92 o 
   3   6  11        3.15        3.22      1.23 o 
   4   6  11       42.44       39.42      2.48 o 
   5   6  11        6.43        6.89      1.41 o 
   6   6  11        0.02       -1.80      1.80 o 
   7   6  11        0.22        0.10      2.57 o 
  -4   7  11        0.94       -2.79      4.09 o 
  -3   7  11        0.00        0.47      2.91 o 
  -2   7  11        0.11       -1.77      2.89 o 
  -1   7  11        0.29       -1.65      2.56 o 
   0   7  11        3.77        2.72      0.92 o 
   1   7  11       29.47       36.91      1.66 o 
   2   7  11       11.90       12.84      1.08 o 
   3   7  11        1.53        0.99      1.07 o 
   4   7  11        2.69        5.42      1.58 o 
   5   7  11        0.34        1.21      1.56 o 
   7   7  11        1.94        1.82      2.51 o 
  -3   8  11        1.65        1.84      3.91 o 
  -2   8  11       23.56       26.52      4.05 o 
  -1   8  11        3.52        3.88      2.80 o 
   0   8  11        0.01        0.52      1.38 o 
   1   8  11        0.12       -0.16      1.04 o 
   2   8  11        2.44        2.29      1.06 o 
   3   8  11       49.27       56.56      2.50 o 
   4   8  11        0.54        3.26      1.99 o 
   5   8  11       10.33       11.75      2.31 o 
   6   8  11       15.92       16.88      2.41 o 
  -2   9  11        0.37       47.00     13.45 o 
  -1   9  11        2.15       -0.30      2.54 o 
   0   9  11       13.22       17.75      2.15 o 
   1   9  11        8.39        9.92      1.44 o 
   2   9  11       51.84       62.22      2.36 o 
   3   9  11        0.88       -1.20      1.54 o 
   4   9  11       57.65       79.56      4.70 o 
   5   9  11        8.89        9.78      2.31 o 
   0  10  11       10.59        1.99      1.98 o 
   1  10  11        0.97       -1.76      2.74 o 
   2  10  11        2.80        6.73      2.69 o 
   3  10  11       13.24       18.33      2.73 o 
  -2  -6  12        0.60        6.83      4.83 o 
  -1  -6  12       17.24       17.80      3.72 o 
   0  -6  12        0.68        0.13      3.15 o 
   1  -6  12       13.01       12.87      3.88 o 
   2  -6  12        8.00        6.21      3.60 o 
  -3  -5  12       23.06       23.46      3.72 o 
  -2  -5  12        0.04       -0.02      2.55 o 
  -1  -5  12       38.94       43.97      2.64 o 
   0  -5  12       17.90       25.32      2.07 o 
   1  -5  12       19.31       25.63      2.62 o 
   2  -5  12       26.39       29.47      4.03 o 
   3  -5  12        0.01        2.45      3.49 o 
   4  -5  12        4.75       11.05      5.05 o 
  -4  -4  12        5.34        5.05      3.02 o 
  -3  -4  12       28.04       26.46      4.49 o 
  -2  -4  12        5.91        6.21      1.52 o 
  -1  -4  12       14.87       13.34      1.62 o 
   0  -4  12       14.50       13.65      1.65 o 
   1  -4  12       14.25       14.95      1.98 o 
   2  -4  12        0.13        1.01      3.35 o 
   3  -4  12        3.36        2.41      2.85 o 
   4  -4  12        9.87        9.87      3.32 o 
   5  -4  12        1.18        3.39      2.81 o 
  -4  -3  12        3.31        5.39      3.55 o 
  -3  -3  12        9.22       11.63      3.82 o 
  -2  -3  12       17.31       16.17      1.68 o 
  -1  -3  12       27.34       22.78      1.55 o 
   0  -3  12        0.07       -0.73      1.07 o 
   1  -3  12       11.25       11.60      1.49 o 
   2  -3  12        3.75        3.31      2.24 o 
   3  -3  12        2.73        1.97      2.82 o 
   4  -3  12       19.68       22.53      3.94 o 
   5  -3  12        3.64        5.15      3.13 o 
  -5  -2  12        3.09        1.46      3.77 o 
  -4  -2  12        0.03        4.77      3.21 o 
  -3  -2  12        5.14        4.15      2.89 o 
  -2  -2  12        9.32        5.26      1.57 o 
  -1  -2  12        3.74        3.53      1.65 o 
   0  -2  12        2.08        1.08      0.80 o 
   1  -2  12       88.07       85.15      3.22 o 
   2  -2  12       48.31       40.99      5.10 o 
   3  -2  12        0.87       -2.03      2.42 o 
   4  -2  12        0.06       -2.34      2.91 o 
   5  -2  12        0.06        1.08      3.43 o 
   6  -2  12        0.48        3.70      2.97 o 
  -5  -1  12       10.21       12.65      4.34 o 
  -4  -1  12        1.55        2.66      3.13 o 
  -3  -1  12        5.90        2.59      2.69 o 
  -2  -1  12       19.65       17.39      1.49 o 
  -1  -1  12       25.75       18.60      1.55 o 
   0  -1  12        0.57        1.56      1.11 o 
   1  -1  12        8.92       10.59      0.97 o 
   2  -1  12        1.28        0.78      0.76 o 
   3  -1  12       12.85       13.84      2.66 o 
   4  -1  12        7.25        5.91      1.45 o 
   5  -1  12        7.31        2.84      2.55 o 
   6  -1  12        5.04       -2.03      2.17 o 
  -5   0  12       22.49       26.98      5.21 o 
  -4   0  12        0.33        3.19      3.72 o 
  -3   0  12       13.57       17.22      2.98 o 
  -2   0  12       17.07       14.18      1.62 o 
  -1   0  12        0.03        0.47      1.26 o 
   0   0  12       13.02       13.89      1.80 o 
   1   0  12        0.64        0.22      1.43 o 
   2   0  12       14.07       10.71      1.74 o 
   3   0  12       27.64       25.30      1.20 o 
   4   0  12        1.76        1.37      1.29 o 
   5   0  12        0.26        0.61      1.28 o 
   6   0  12        2.29        0.22      3.41 o 
   7   0  12        1.22        0.63      2.94 o 
  -5   1  12        0.36       -2.45      3.04 o 
  -4   1  12       17.95       17.42      3.24 o 
  -3   1  12        0.27        2.95      2.66 o 
  -2   1  12       21.49       19.30      1.65 o 
  -1   1  12       10.73        7.07      1.27 o 
   0   1  12        0.43        0.73      1.04 o 
   1   1  12        0.44        1.77      1.47 o 
   2   1  12       45.73       37.30      3.01 o 
   3   1  12       41.65       34.71      1.93 o 
   4   1  12        5.83        5.19      0.85 o 
   5   1  12        0.17       -0.67      1.36 o 
   6   1  12        1.16        3.01      2.96 o 
   7   1  12        0.20        5.89      2.95 o 
  -5   2  12       13.44        5.74      2.91 o 
  -4   2  12        9.81       13.60      3.97 o 
  -3   2  12       14.06       10.22      2.55 o 
  -2   2  12       20.10       10.91      1.25 o 
  -1   2  12        3.31        2.29      1.43 o 
   0   2  12      113.52       96.12      5.35 o 
   1   2  12       18.32       23.05      3.62 o 
   2   2  12       12.06        6.69      1.38 o 
   3   2  12        7.05        3.16      1.10 o 
   4   2  12       16.54       14.85      1.77 o 
   5   2  12        1.59        0.36      1.47 o 
   6   2  12        2.53        3.61      1.65 o 
   7   2  12       10.34        4.90      3.59 o 
  -5   3  12        2.44       11.90      3.65 o 
  -4   3  12       15.05        9.64      3.71 o 
  -3   3  12        0.20        0.88      1.16 o 
  -2   3  12       66.87       70.48      3.01 o 
  -1   3  12        0.97        2.93      2.21 o 
   0   3  12       25.61       18.71      2.13 o 
   1   3  12       11.51        7.39      1.68 o 
   2   3  12        4.21        4.15      1.15 o 
   3   3  12        0.07        0.92      1.19 o 
   4   3  12        2.02        1.03      1.64 o 
   5   3  12       10.71       11.82      1.76 o 
   6   3  12        0.05       -0.52      1.46 o 
   7   3  12        5.39        3.42      3.26 o 
  -4   4  12       29.59       36.71      5.43 o 
  -3   4  12        0.08        0.99      2.06 o 
  -2   4  12       12.85        8.92      3.01 o 
  -1   4  12        1.35       -0.83      2.24 o 
   0   4  12        1.09       -0.07      1.14 o 
   1   4  12        1.11        0.16      1.00 o 
   2   4  12        8.50        7.14      1.20 o 
   3   4  12        4.10        2.71      1.29 o 
   4   4  12        0.06        0.22      1.01 o 
   5   4  12        5.97        5.87      1.37 o 
   6   4  12        0.86       -1.47      1.59 o 
   7   4  12        9.61        5.80      3.54 o 
  -4   5  12        0.67       -3.56      3.56 o 
  -3   5  12        0.01        1.53      3.38 o 
  -2   5  12        0.07       -0.21      0.71 o 
  -1   5  12        0.09       -0.36      2.66 o 
   0   5  12        0.20       -1.28      1.28 o 
   1   5  12       32.24       32.34      2.16 o 
   2   5  12       40.54       35.28      2.21 o 
   3   5  12        2.15        3.08      1.30 o 
   4   5  12        0.48       -1.21      1.21 o 
   5   5  12        0.05       -0.53      1.38 o 
   6   5  12        0.01       -0.73      1.47 o 
   7   5  12       14.19       16.68      3.46 o 
  -4   6  12        4.14        9.23      4.61 o 
  -3   6  12        3.88       -1.26      2.74 o 
  -2   6  12       10.12       14.46      3.16 o 
  -1   6  12       36.05       31.22      3.93 o 
   0   6  12        4.45        4.32      2.66 o 
   1   6  12       18.96       14.14      1.74 o 
   2   6  12       10.25       10.87      1.56 o 
   3   6  12        8.17        9.65      2.18 o 
   4   6  12       11.22        7.27      1.82 o 
   5   6  12        2.43        3.32      2.29 o 
   6   6  12       14.28       15.33      3.33 o 
   7   6  12        0.01        0.50      2.72 o 
  -3   7  12        0.11        5.75      4.57 o 
  -2   7  12        0.40        4.07      4.06 o 
  -1   7  12        1.63        1.84      2.44 o 
   0   7  12        0.00       -2.28      2.28 o 
   1   7  12        1.55        2.97      2.27 o 
   2   7  12        1.78        0.59      1.69 o 
   3   7  12       11.98       13.22      2.02 o 
   4   7  12        1.73       -1.61      1.61 o 
   5   7  12        5.01       10.86      3.84 o 
   6   7  12        0.93        0.58      2.25 o 
  -2   8  12        0.35        1.22      3.43 o 
  -1   8  12        0.83       -0.06      3.02 o 
   0   8  12        0.65        0.88      2.51 o 
   1   8  12        0.44        1.38      2.44 o 
   2   8  12        5.46        2.52      2.33 o 
   3   8  12        0.96       -0.77      1.95 o 
   4   8  12        6.54        7.77      2.65 o 
   5   8  12        0.65       -1.75      2.21 o 
  -1   9  12        0.05       -0.50      2.49 o 
   0   9  12       26.97       33.86      3.54 o 
   1   9  12        1.86       -1.06      2.81 o 
   2   9  12       12.92       13.73      2.92 o 
   3   9  12       18.49       18.79      3.28 o 
   4   9  12        0.88        3.50      2.97 o 
   2  10  12        0.83        5.16      3.05 o 
  -1  -5  13        0.00        3.63      4.97 o 
   0  -5  13       27.60       31.24      3.89 o 
   1  -5  13        0.07        2.82      3.59 o 
   2  -5  13        1.85        6.56      4.03 o 
  -3  -4  13        0.02       -2.33      2.52 o 
  -2  -4  13       47.49       72.62      5.24 o 
  -1  -4  13        2.05        2.62      3.63 o 
   0  -4  13       14.32       17.20      5.56 o 
   1  -4  13       15.12       15.87      2.88 o 
   2  -4  13       14.94       10.11      4.12 o 
   3  -4  13        0.10       -1.99      4.19 o 
  -3  -3  13        8.60        7.10      4.09 o 
  -2  -3  13        1.89        0.55      1.76 o 
  -1  -3  13       54.67       62.46      3.29 o 
   0  -3  13        1.07        3.92      2.51 o 
   1  -3  13       33.69       42.85      4.69 o 
   2  -3  13        0.34       -2.40      3.46 o 
   3  -3  13        0.06        7.13      4.31 o 
   4  -3  13        4.79        4.89      3.83 o 
  -3  -2  13        0.02        2.80      2.55 o 
  -2  -2  13       16.26       17.32      1.93 o 
  -1  -2  13        0.53       -1.68      1.68 o 
   0  -2  13        0.33        1.00      2.18 o 
   1  -2  13        3.30        5.15      3.55 o 
   2  -2  13        2.27        5.85      3.02 o 
   3  -2  13       22.73       20.84      4.04 o 
   4  -2  13       48.91       61.71      5.99 o 
   5  -2  13        8.83        6.59      4.20 o 
  -4  -1  13        9.54        8.01      3.72 o 
  -3  -1  13        0.33        2.00      3.06 o 
  -2  -1  13        8.77        7.33      1.63 o 
  -1  -1  13        0.46        0.83      1.71 o 
   0  -1  13        2.00        2.41      2.35 o 
   1  -1  13       24.52       27.92      3.98 o 
   2  -1  13        6.95        9.88      2.95 o 
   3  -1  13        4.58        2.80      4.45 o 
   4  -1  13        0.01       -1.20      1.47 o 
   5  -1  13       19.98       31.51      4.80 o 
  -4   0  13       15.46       13.58      4.12 o 
  -3   0  13        2.77        6.59      3.10 o 
  -2   0  13       12.16        8.63      3.49 o 
  -1   0  13        0.03        0.85      1.65 o 
   0   0  13        5.51        3.63      2.51 o 
   1   0  13        0.24        0.70      2.75 o 
   2   0  13        0.25       -2.13      2.13 o 
   3   0  13       12.65       11.72      1.76 o 
   4   0  13        0.92        0.54      1.56 o 
   5   0  13        5.15        5.45      3.65 o 
   6   0  13        1.11        0.66      2.85 o 
  -4   1  13        0.26        3.65      3.19 o 
  -3   1  13        1.53        3.02      3.13 o 
  -2   1  13        9.52       10.52      2.69 o 
  -1   1  13        4.30       -0.68      1.23 o 
   0   1  13        4.55        3.90      2.34 o 
   1   1  13        4.12        1.52      2.27 o 
   2   1  13        1.73        4.16      2.51 o 
   3   1  13        0.54       -1.13      1.13 o 
   4   1  13        0.63        2.26      1.46 o 
   5   1  13        0.04        0.25      1.80 o 
   6   1  13        0.04        0.50      2.41 o 
  -4   2  13        0.05        0.77      2.81 o 
  -3   2  13        1.19        3.81      2.56 o 
  -2   2  13        2.59        0.78      1.98 o 
  -1   2  13       10.65        8.78      2.59 o 
   0   2  13        2.40        5.44      2.40 o 
   1   2  13       20.16       32.39      3.81 o 
   2   2  13        8.04        5.65      2.28 o 
   3   2  13        3.07        5.15      1.86 o 
   4   2  13        8.60        7.04      1.73 o 
   5   2  13        1.87        3.69      1.47 o 
   6   2  13        6.87        9.96      3.59 o 
  -4   3  13       39.60       41.72      4.51 o 
  -3   3  13        5.68        8.45      3.87 o 
  -2   3  13       40.05       49.41      4.42 o 
  -1   3  13        5.79        7.48      2.64 o 
   0   3  13        5.70        7.93      1.89 o 
   1   3  13        0.03        2.33      2.35 o 
   2   3  13        0.23        0.33      1.71 o 
   3   3  13       12.31       11.70      2.17 o 
   4   3  13        2.11        2.22      1.79 o 
   5   3  13        1.30        0.36      1.43 o 
   6   3  13        0.04       -1.04      2.12 o 
  -4   4  13        3.50       -0.06      3.42 o 
  -3   4  13        7.69        9.66      3.68 o 
  -2   4  13        0.01        0.46      1.89 o 
  -1   4  13       12.44       12.60      3.67 o 
   0   4  13        0.05        0.89      2.51 o 
   1   4  13        6.58       11.53      1.78 o 
   2   4  13        0.36       -1.27      1.64 o 
   3   4  13        7.82       11.15      1.95 o 
   4   4  13        0.00        0.71      1.61 o 
   5   4  13        1.62        1.19      1.46 o 
   6   4  13        0.00        0.33      2.14 o 
  -3   5  13        0.00       -3.55      3.55 o 
  -2   5  13        0.66        4.63      3.23 o 
  -1   5  13        1.70        5.37      2.41 o 
   0   5  13        4.05        2.70      3.22 o 
   1   5  13        4.76        7.49      2.97 o 
   2   5  13        0.31       -1.95      1.95 o 
   3   5  13        2.57        2.15      1.80 o 
   4   5  13        8.01       10.38      2.59 o 
   5   5  13       19.23       21.38      3.15 o 
   6   5  13       11.31       12.90      2.80 o 
  -3   6  13        3.08        1.65      3.79 o 
  -2   6  13        0.89        3.83      3.84 o 
  -1   6  13        0.96       -1.35      2.81 o 
   0   6  13        0.23        0.76      2.18 o 
   1   6  13       19.01       22.80      3.43 o 
   2   6  13        0.98        0.84      2.77 o 
   3   6  13       38.01       42.66      3.75 o 
   4   6  13        3.46        5.95      2.82 o 
   5   6  13       14.28       12.17      3.25 o 
   6   6  13        0.20       -1.42      2.71 o 
  -2   7  13        4.55        0.69      3.53 o 
  -1   7  13        0.02       -3.24      3.24 o 
   0   7  13        9.51       10.70      2.65 o 
   1   7  13        0.29        2.33      2.79 o 
   2   7  13        3.07       -0.45      2.81 o 
   3   7  13        3.07        1.39      1.72 o 
   4   7  13        0.01       -2.95      2.95 o 
   5   7  13       19.90       17.07      3.12 o 
  -1   8  13        0.22        2.49      3.92 o 
   0   8  13        0.59        2.11      3.93 o 
   1   8  13        0.00       -0.10      3.02 o 
   2   8  13        3.41        3.93      2.90 o 
   3   8  13        2.26       -0.05      2.90 o 
   4   8  13        0.79        0.89      2.62 o 
   1   9  13        1.65        0.30      2.94 o 
   2   9  13        6.10        6.17      3.70 o 
   3   9  13        1.32       -1.43      2.87 o 
   0  -4  14        4.53        2.06      3.87 o 
  -2  -3  14       15.66       24.48      4.30 o 
  -1  -3  14        3.00       -0.56      3.45 o 
   0  -3  14        2.63        4.77      2.72 o 
   1  -3  14       18.75       22.25      4.94 o 
   2  -3  14        0.06        0.65      3.51 o 
   3  -3  14        6.27        4.23      4.25 o 
  -2  -2  14        4.92       11.95      4.31 o 
  -1  -2  14        8.08        5.16      2.09 o 
   0  -2  14       43.83       52.33      2.87 o 
   1  -2  14        0.22       -2.94      3.48 o 
   2  -2  14       60.12       74.46      6.60 o 
   3  -2  14        4.17        1.99      3.48 o 
   4  -2  14       12.15       15.67      3.23 o 
  -3  -1  14        5.23        1.00      2.88 o 
  -2  -1  14        0.11        1.16      3.73 o 
  -1  -1  14       31.06       33.70      3.02 o 
   0  -1  14        0.11        1.36      2.47 o 
   1  -1  14       63.14       93.54      5.91 o 
   2  -1  14        5.43        1.89      2.95 o 
   3  -1  14       22.19       26.85      2.20 o 
   4  -1  14        1.56        0.14      2.98 o 
  -3   0  14        0.88       -0.35      3.13 o 
  -2   0  14        0.05        1.38      5.63 o 
  -1   0  14        9.45       22.37      2.84 o 
   0   0  14        0.13       -0.17      2.95 o 
   1   0  14        5.89        6.87      3.25 o 
   2   0  14        9.94       13.02      3.24 o 
   3   0  14        7.12        7.36      1.90 o 
   4   0  14        0.11        3.51      3.93 o 
   5   0  14        4.18        7.42      5.02 o 
  -3   1  14        0.03       -1.83      3.34 o 
  -2   1  14        0.46       -0.43      3.34 o 
  -1   1  14        2.16        8.52      4.98 o 
   0   1  14        2.26       12.99      4.41 o 
   1   1  14        6.17        8.36      2.77 o 
   2   1  14        1.36        0.80      1.89 o 
   3   1  14        1.30        1.59      1.94 o 
   4   1  14        0.99        0.41      1.60 o 
   5   1  14        0.30        0.84      4.19 o 
  -3   2  14       10.79       17.45      4.49 o 
  -2   2  14        0.04       -0.39      3.24 o 
  -1   2  14        1.44       -1.95      2.24 o 
   0   2  14        0.29       -0.13      1.61 o 
   1   2  14        0.22        4.69      4.52 o 
   2   2  14        6.01        5.97      2.09 o 
   3   2  14        1.21        0.40      1.62 o 
   4   2  14        0.11       -0.32      1.65 o 
   5   2  14        2.25        1.58      3.23 o 
  -3   3  14        1.49        4.00      3.66 o 
  -2   3  14        0.03       -2.18      3.92 o 
  -1   3  14        8.30        2.85      2.62 o 
   0   3  14       11.85       19.09      3.44 o 
   1   3  14       16.88       20.09      3.69 o 
   2   3  14        0.21        2.65      1.68 o 
   3   3  14        1.86        2.05      1.38 o 
   4   3  14        4.98        2.09      1.78 o 
   5   3  14        0.53        2.57      2.73 o 
   6   3  14        0.99       -2.35      3.15 o 
  -3   4  14        9.28        2.28      3.71 o 
  -2   4  14        7.23        6.86      3.45 o 
  -1   4  14        3.50        7.06      2.50 o 
   0   4  14        5.17        3.65      3.18 o 
   1   4  14        0.29       -1.39      3.06 o 
   2   4  14        2.20        1.13      2.57 o 
   3   4  14        2.91        5.90      2.24 o 
   4   4  14        0.05        1.53      2.00 o 
   5   4  14        0.74       -0.65      3.13 o 
  -2   5  14        4.84        4.00      4.07 o 
  -1   5  14        1.65        1.12      3.16 o 
   0   5  14        5.98        5.58      3.73 o 
   1   5  14        0.35        0.15      2.95 o 
   2   5  14       25.89       35.84      4.26 o 
   3   5  14       13.26       13.81      2.86 o 
   4   5  14       35.46       39.76      4.14 o 
   5   5  14        4.54        5.13      3.50 o 
  -2   6  14        1.78        3.49      2.97 o 
  -1   6  14       28.93       31.92      4.55 o 
   0   6  14        0.00        1.56      3.77 o 
   1   6  14      106.82      138.74      7.25 o 
   2   6  14        6.16       13.90      3.03 o 
   3   6  14       24.48       27.40      3.75 o 
   4   6  14        3.83        9.12      3.46 o 
   5   6  14        3.18       -0.58      3.18 o 
  -1   7  14        3.98        5.29      3.61 o 
   0   7  14        0.45       -0.22      2.10 o 
   1   7  14        4.95        6.24      3.24 o 
   2   7  14        2.24       -0.08      2.87 o 
   3   7  14       24.60       23.53      3.81 o 
   4   7  14        0.04        3.26      1.89 o 
   1   8  14       10.42       16.00      3.47 o 
   2   8  14        2.50        6.22      3.96 o 
   3   8  14        4.55        4.94      3.25 o 
  -1  -2  15        0.84       -0.83      2.60 o 
   0  -2  15       38.18       30.29      4.59 o 
   1  -2  15        0.94        1.23      4.32 o 
   2  -2  15        9.47        5.34      4.72 o 
  -1  -1  15       16.39       18.49      2.96 o 
   0  -1  15       10.24        8.19      4.01 o 
   1  -1  15        2.73        6.23      3.85 o 
   2  -1  15        8.74        5.14      3.90 o 
   3  -1  15        3.87        4.43      3.66 o 
  -2   0  15        0.61       -2.55      4.31 o 
  -1   0  15        6.80        4.44      4.13 o 
   0   0  15        0.68       -0.99      4.00 o 
   1   0  15        1.72        9.56      3.47 o 
   2   0  15        0.30       -3.21      4.17 o 
   3   0  15        0.11        4.01      3.74 o 
  -2   1  15        0.04        1.14      4.49 o 
  -1   1  15        0.26       -3.30      3.38 o 
   0   1  15        0.28       -3.64      3.64 o 
   1   1  15       16.16       16.41      3.28 o 
   2   1  15       13.18       18.00      5.07 o 
   3   1  15        9.95        6.57      2.18 o 
   4   1  15        3.52        2.75      3.98 o 
  -2   2  15        0.01        8.35      3.36 o 
  -1   2  15        0.58        1.59      2.42 o 
   0   2  15        0.58        2.94      3.59 o 
   1   2  15        4.55        2.26      3.17 o 
   2   2  15        6.59        1.71      2.54 o 
   3   2  15        3.85        1.90      3.55 o 
   4   2  15       18.24       25.79      4.37 o 
  -2   3  15        2.04        2.30      3.18 o 
  -1   3  15        0.06        1.64      4.04 o 
   0   3  15        0.36       -1.97      4.12 o 
   1   3  15        0.91        2.98      3.61 o 
   2   3  15       21.97       35.47      4.49 o 
   3   3  15        0.00        2.06      3.69 o 
   4   3  15        0.00       -0.97      2.25 o 
  -1   4  15        4.33        5.73      3.99 o 
   0   4  15        3.47        2.82      4.25 o 
   1   4  15       30.91       32.30      4.31 o 
   2   4  15        0.07        4.33      3.68 o 
   3   4  15        2.56        1.16      2.45 o 
   4   4  15        2.21        0.91      3.58 o 
  -1   5  15        1.56        1.21      2.21 o 
   0   5  15       54.53       70.16      6.49 o 
   1   5  15        7.10        5.96      3.85 o 
   2   5  15       56.10       70.37      5.27 o 
   3   5  15        1.49        5.51      3.32 o 
   4   5  15        6.49        8.48      3.46 o 
   0   6  15        3.89        3.53      2.36 o 
   1   6  15        4.01        6.74      4.17 o 
   2   6  15        2.13        5.61      3.60 o 
   3   6  15        3.47       -0.63      3.63 o 
   1   2  16        8.91        9.67      4.83 o 
   2   3  16       28.26       35.72      3.85 o 
   2   4  16        3.35        5.69      2.33 o 
                                                 
